# Supplementary material for: Mapping Genetic Events of SARS-CoV-2 Variants
Source: Front Microbiol. 2022 Jul 14;13:890590. doi: 10.3389/fmicb.2022.890590 (PMC9329953; doi:10.3389/fmicb.2022.890590)
Supplement: Supplementary Table S1 — Confirmation table of recombination events validated by different methods in RDP4 software. [file Table_1.XLSX]

## Sheet: Table S1
Methods	Av.P-Val
	EPI_ISL_4697938	EPI_ISL_5701780
RDP	7.336*10-8	6.794*10-4
GENECONV	1.200*10-6	2.168*10-3
BootScan	4.114*10-8	NA
MaxChi	1.469*10-9	2.104*10-5
Chimaera	5.196*10-9	7.990*10-3
SiScan	9.566*10-8	4.417*10-11
3Seq	1.054*10-11	2.743*10-5
LARD	NA	NA
Phylpro	NA	NA

## Sheet: Table S2
Group	Nucleotide Mutation	Genomic Region	Amino Acid Substitution	Function	Literature
G1.1	C24034T	S	synonymous
G1.3	G24047A	S	A829T
G3	A23403G	S	D614G	Increasing the neutralization sensitivity and the ability of replication and dissemination	PMID: 33636719; 32697968; 33306985
G3.1.1	A22255T	S	synonymous
G3.10	C21855T	S	S98F
G3.11	G21600T	S	S13I
G3.11	G22018T	S	W152C
G3.11	T22917G	RBD	L452R	Pseudovirus carrying L452R mutation could escape the neutralization activity of mAbs and convalescent plasma and was significantly resistant to mAbs X593 and P2B‐2F6.	PMID: 33535027;32730807
G3.11.1	T24349C	S	synonymous
G3.12	A21801C	S	D80A
G3.12	A22206G	S	D215G
G3.12	G22813T	RBD	K417N	Enhancing the infectivity and neutralization resistance	PMID: 33798491
G3.13.1	A22320G	S	D253G
G3.14	C21618G	S	T19R
G3.14	C22995A	RBD	T478K	Increasing the electrostatic and steric hindrance of the S protein and increasing the binding affinity of RBD to cellular surface ACE2	PMID: 34260088
G3.14	C23604G	S	P681R	Increasing S1/S2 cleavage by furin-like proteases and enhancing virus-host cell membrane fusion	PMID: 33743213
G3.14	G24410A	S	D950N
G3.2.10.1	C21621A	S	T20N
G3.2.10.1	C21638T	S	P26S
G3.2.10.1	G22132T	S	R190S
G3.2.10.1	A22812C	RBD	K417T	Increasing the binding ability of RBD:ACE2	PMID: 33852911
G3.2.10.1	C23525T	S	H655Y
G3.2.10.1	C24642T	S	T1027I
G3.2.2	C23731T	S	synonymous
G3.2.3	G22992A	RBD	S477N	Resistant to neutralization of multiple antibodies	PMID: 33535027
G3.2.3	G23401A	S	synonymous
G3.2.5	C21637T	S	synonymous
G3.2.6	A23063T	RBD	N501Y	Increasing the binding ability of RBD:ACE2, the infectivity and neutralization resistance	PMID: 33743891
G3.2.6	C23271A	S	A570D
G3.2.6	C23604A	S	P681H	Optimizing the cleavage of S protein by Flynn protease	https://www.gov.uk/government/publications
G3.2.6	C23709T	S	T716I	Contributing to the higher infectivity	PMID: 34609003
G3.2.6	T24506G	S	S982A
G3.2.6	G24914C	S	D1118H
G3.4	C22227T	S	A222V
G3.4.2	C22377T	S	P272L
G3.9	C22879A	RBD	N439K	Improving the binding ability of RBD:ACE2; having the ability of immune escape	PMID: 33621484
G3.9.1	T24910C	S	synonymous
G4	T21584G	S	L8V
G7	C23929T	S	synonymous

## Sheet: Table S3
GISAID_ID	CMM_Group	PANGO_Lineage	Recombination
EPI_ISL_1002637	G3.3.1&G3.2.3	B.1.160&D.2	intergenic
EPI_ISL_1002681	G3.3.1&G3.2.3	B.1.160&D.2	intergenic
EPI_ISL_1002825	G3.3.1&G3.2.3	B.1.160&D.2	intergenic
EPI_ISL_1003008	G3.3.1&G3.2.3	B.1.160&D.2	intergenic
EPI_ISL_1004447	G3.3.1&G3.2.3	B.1.160&D.2	intergenic
EPI_ISL_1004452	G3.3.1&G3.2.3	B.1.160&D.2	intergenic
EPI_ISL_1004664	G3.3.1&G3.2.3	B.1.160&D.2	intergenic
EPI_ISL_1019487	G3.4&G3.2.6	B.1.177&B.1.1.7	intergenic
EPI_ISL_1020318	G3.2.4&G3.2.10	B.1.1.214&P.1.2	intergenic
EPI_ISL_1069077	G3.3&G3.2	B.1.36&B.1.1	intergenic
EPI_ISL_1074801	G3.1&G3.2	B.1.2&B.1.1	intergenic
EPI_ISL_1075086	G3.1&G3.2	B.1.2&B.1.1	intergenic
EPI_ISL_1077003	G3.1&G3.2	B.1.2&B.1.1	intergenic
EPI_ISL_1077821	G3.1&G3.2	B.1.2&B.1.1	intergenic
EPI_ISL_1078098	G3.1&G3.2	B.1.2&B.1.1	intergenic
EPI_ISL_1078141	G3.1&G3.2	B.1.2&B.1.1	intergenic
EPI_ISL_1078834	G3.1&G3.2	B.1.2&B.1.1	intergenic
EPI_ISL_1082184	G3.3&G3.2	B.1.36&B.1.1	intergenic
EPI_ISL_1082215	G3.3&G3.2	B.1.36&B.1.1	intergenic
EPI_ISL_1082217	G3.3&G3.2	B.1.36&B.1.1	intergenic
EPI_ISL_1089773	G3.10&G3.2.6	B.1.221&B.1.1.7	intergenic
EPI_ISL_1116591	G3.4&G3.2.6	B.1.177&B.1.1.7	intergenic
EPI_ISL_1118550	G3.4.2&G3.2.6	B.1.177.82&B.1.1.7	intergenic
EPI_ISL_1122630	G3.4&G3.2.6	B.1.177&B.1.1.7	intergenic
EPI_ISL_1123735	G3.2.4&G3.2.10	B.1.1.214&P.1.2	intergenic
EPI_ISL_1124244	G3.2.4&G3.2.10	B.1.1.214&P.1.2	intergenic
EPI_ISL_1127277	G3.2.4&G3.2.10	B.1.1.214&P.1.2	intergenic
EPI_ISL_1127738	G3.2.4&G3.2.10	B.1.1.214&P.1.2	intergenic
EPI_ISL_1127976	G3.2.4&G3.2.10	B.1.1.214&P.1.2	intergenic
EPI_ISL_1128158	G3.2.4&G3.2.10	B.1.1.214&P.1.2	intergenic
EPI_ISL_1128205	G3.2.4&G3.2.10	B.1.1.214&P.1.2	intergenic
EPI_ISL_1128240	G3.2.4&G3.2.10	B.1.1.214&P.1.2	intergenic
EPI_ISL_1128241	G3.2.4&G3.2.10	B.1.1.214&P.1.2	intergenic
EPI_ISL_1128244	G3.2.4&G3.2.10	B.1.1.214&P.1.2	intergenic
EPI_ISL_1128250	G3.2.4&G3.2.10	B.1.1.214&P.1.2	intergenic
EPI_ISL_1128977	G3.2.4&G3.2.10	B.1.1.214&P.1.2	intergenic
EPI_ISL_1128981	G3.2.4&G3.2.10	B.1.1.214&P.1.2	intergenic
EPI_ISL_1128982	G3.2.4&G3.2.10	B.1.1.214&P.1.2	intergenic
EPI_ISL_1128983	G3.2.4&G3.2.10	B.1.1.214&P.1.2	intergenic
EPI_ISL_1128985	G3.2.4&G3.2.10	B.1.1.214&P.1.2	intergenic
EPI_ISL_1128988	G3.2.4&G3.2.10	B.1.1.214&P.1.2	intergenic
EPI_ISL_1128990	G3.2.4&G3.2.10	B.1.1.214&P.1.2	intergenic
EPI_ISL_1128991	G3.2.4&G3.2.10	B.1.1.214&P.1.2	intergenic
EPI_ISL_1128992	G3.2.4&G3.2.10	B.1.1.214&P.1.2	intergenic
EPI_ISL_1128997	G3.2.4&G3.2.10	B.1.1.214&P.1.2	intergenic
EPI_ISL_1128998	G3.2.4&G3.2.10	B.1.1.214&P.1.2	intergenic
EPI_ISL_1128999	G3.2.4&G3.2.10	B.1.1.214&P.1.2	intergenic
EPI_ISL_1129000	G3.2.4&G3.2.10	B.1.1.214&P.1.2	intergenic
EPI_ISL_1129002	G3.2.4&G3.2.10	B.1.1.214&P.1.2	intergenic
EPI_ISL_1129003	G3.2.4&G3.2.10	B.1.1.214&P.1.2	intergenic
EPI_ISL_1129004	G3.2.4&G3.2.10	B.1.1.214&P.1.2	intergenic
EPI_ISL_1129007	G3.2.4&G3.2.10	B.1.1.214&P.1.2	intergenic
EPI_ISL_1129008	G3.2.4&G3.2.10	B.1.1.214&P.1.2	intergenic
EPI_ISL_1129012	G3.2.4&G3.2.10	B.1.1.214&P.1.2	intergenic
EPI_ISL_1129014	G3.2.4&G3.2.10	B.1.1.214&P.1.2	intergenic
EPI_ISL_1129020	G3.2.4&G3.2.10	B.1.1.214&P.1.2	intergenic
EPI_ISL_1129021	G3.2.4&G3.2.10	B.1.1.214&P.1.2	intergenic
EPI_ISL_1129024	G3.2.4&G3.2.10	B.1.1.214&P.1.2	intergenic
EPI_ISL_1129025	G3.2.4&G3.2.10	B.1.1.214&P.1.2	intergenic
EPI_ISL_1129027	G3.2.4&G3.2.10	B.1.1.214&P.1.2	intergenic
EPI_ISL_1129031	G3.2.4&G3.2.10	B.1.1.214&P.1.2	intergenic
EPI_ISL_1129033	G3.2.4&G3.2.10	B.1.1.214&P.1.2	intergenic
EPI_ISL_1129059	G3.2.4&G3.2.10	B.1.1.214&P.1.2	intergenic
EPI_ISL_1131418	G3.2.4&G3.2.10	B.1.1.214&P.1.2	intergenic
EPI_ISL_1131862	G3.2.4&G3.2.10	B.1.1.214&P.1.2	intergenic
EPI_ISL_1132095	G3.2.4&G3.2.10	B.1.1.214&P.1.2	intergenic
EPI_ISL_1132096	G3.2.4&G3.2.10	B.1.1.214&P.1.2	intergenic
EPI_ISL_1155046	G3.4&G3.2	B.1.177&B.1.1	intergenic
EPI_ISL_1156426	G3.4&G3.2	B.1.177&B.1.1	intergenic
EPI_ISL_1168837	G3.2.4&G3.2.10	B.1.1.214&P.1.2	intergenic
EPI_ISL_1168852	G3.2.4&G3.2.10	B.1.1.214&P.1.2	intergenic
EPI_ISL_1168860	G3.2.4&G3.2.10	B.1.1.214&P.1.2	intergenic
EPI_ISL_1168873	G3.2.4&G3.2.10	B.1.1.214&P.1.2	intergenic
EPI_ISL_1168895	G3.2.4&G3.2.10	B.1.1.214&P.1.2	intergenic
EPI_ISL_1168950	G3.2.4&G3.2.10	B.1.1.214&P.1.2	intergenic
EPI_ISL_1172226	G3.1&G3.2	B.1.2&B.1.1	intergenic
EPI_ISL_1173202	G3.4&G3.2.6	B.1.177&B.1.1.7	intergenic
EPI_ISL_1236599	G3.1&G3.2	B.1.2&B.1.1	intergenic
EPI_ISL_1270155	G3.1&G3.2	B.1.2&B.1.1	intergenic
EPI_ISL_1279092	G3.3.1&G3.2.6	B.1.160&B.1.1.7	intergenic
EPI_ISL_1284149	G3.3&G3.2	B.1.36&B.1.1	intergenic
EPI_ISL_1304373	G3.1&G3.2.6	B.1.2&B.1.1.7	intergenic
EPI_ISL_1320732	G3.1&G3.2.6	B.1.2&B.1.1.7	intergenic
EPI_ISL_1321990	G3.2.6.3&G3.2.6.1	B.1.1.7&B.1.1.7	intragenic
EPI_ISL_1342604	G3.4&G3.2.6	B.1.177&B.1.1.7	intergenic
EPI_ISL_1369375	G3.4&G3.10	B.1.177&B.1.221	intergenic
EPI_ISL_1374962	G3.4&G3.2.6	B.1.177&B.1.1.7	intergenic
EPI_ISL_1377716	G3.4&G3.2.6	B.1.177&B.1.1.7	intergenic
EPI_ISL_1390615	G3.4.2&G3.2.6	B.1.177.82&B.1.1.7	intergenic
EPI_ISL_1390672	G3.2.6.3&G3.2.6.1	B.1.1.7&B.1.1.7	intragenic
EPI_ISL_1410456	G3.4&G3.2.6	B.1.177&B.1.1.7	intergenic
EPI_ISL_1410971	G3.4&G3.2.6	B.1.177&B.1.1.7	intergenic
EPI_ISL_1411015	G3.4&G3.2.6	B.1.177&B.1.1.7	intergenic
EPI_ISL_1411867	G3.4&G3.2.6	B.1.177&B.1.1.7	intergenic
EPI_ISL_1412491	G3.4&G3.2.6	B.1.177&B.1.1.7	intergenic
EPI_ISL_1414283	G3.4&G3.2.6	B.1.177&B.1.1.7	intergenic
EPI_ISL_1414409	G3.4&G3.2.6	B.1.177&B.1.1.7	intergenic
EPI_ISL_1414542	G3.4&G3.2.6	B.1.177&B.1.1.7	intergenic
EPI_ISL_1414637	G3.4&G3.2.6	B.1.177&B.1.1.7	intergenic
EPI_ISL_1414870	G3.4&G3.2.6	B.1.177&B.1.1.7	intergenic
EPI_ISL_1414990	G3.4&G3.2.6	B.1.177&B.1.1.7	intergenic
EPI_ISL_1415626	G3.4&G3.2.6	B.1.177&B.1.1.7	intergenic
EPI_ISL_1415652	G3.4&G3.2.6	B.1.177&B.1.1.7	intergenic
EPI_ISL_1416036	G3.4&G3.2.6	B.1.177&B.1.1.7	intergenic
EPI_ISL_1425099	G3.2.4&G3.2.10	B.1.1.214&P.1.2	intergenic
EPI_ISL_1425100	G3.2.4&G3.2.10	B.1.1.214&P.1.2	intergenic
EPI_ISL_1425102	G3.2.4&G3.2.10	B.1.1.214&P.1.2	intergenic
EPI_ISL_1425127	G3.2.4&G3.2.10	B.1.1.214&P.1.2	intergenic
EPI_ISL_1425128	G3.2.4&G3.2.10	B.1.1.214&P.1.2	intergenic
EPI_ISL_1425164	G3.2.4&G3.2.10	B.1.1.214&P.1.2	intergenic
EPI_ISL_1425167	G3.2.4&G3.2.10	B.1.1.214&P.1.2	intergenic
EPI_ISL_1425168	G3.2.4&G3.2.10	B.1.1.214&P.1.2	intergenic
EPI_ISL_1425170	G3.2.4&G3.2.10	B.1.1.214&P.1.2	intergenic
EPI_ISL_1425172	G3.2.4&G3.2.10	B.1.1.214&P.1.2	intergenic
EPI_ISL_1425173	G3.2.4&G3.2.10	B.1.1.214&P.1.2	intergenic
EPI_ISL_1425174	G3.2.4&G3.2.10	B.1.1.214&P.1.2	intergenic
EPI_ISL_1425175	G3.2.4&G3.2.10	B.1.1.214&P.1.2	intergenic
EPI_ISL_1425217	G3.2.4&G3.2.10	B.1.1.214&P.1.2	intergenic
EPI_ISL_1425221	G3.2.4&G3.2.10	B.1.1.214&P.1.2	intergenic
EPI_ISL_1425222	G3.2.4&G3.2.10	B.1.1.214&P.1.2	intergenic
EPI_ISL_1425229	G3.2.4&G3.2.10	B.1.1.214&P.1.2	intergenic
EPI_ISL_1425276	G3.2.4&G3.2.10	B.1.1.214&P.1.2	intergenic
EPI_ISL_1425302	G3.2.4&G3.2.10	B.1.1.214&P.1.2	intergenic
EPI_ISL_1425303	G3.2.4&G3.2.10	B.1.1.214&P.1.2	intergenic
EPI_ISL_1425304	G3.2.4&G3.2.10	B.1.1.214&P.1.2	intergenic
EPI_ISL_1425305	G3.2.4&G3.2.10	B.1.1.214&P.1.2	intergenic
EPI_ISL_1425306	G3.2.4&G3.2.10	B.1.1.214&P.1.2	intergenic
EPI_ISL_1425307	G3.2.4&G3.2.10	B.1.1.214&P.1.2	intergenic
EPI_ISL_1425308	G3.2.4&G3.2.10	B.1.1.214&P.1.2	intergenic
EPI_ISL_1425309	G3.2.4&G3.2.10	B.1.1.214&P.1.2	intergenic
EPI_ISL_1425310	G3.2.4&G3.2.10	B.1.1.214&P.1.2	intergenic
EPI_ISL_1425311	G3.2.4&G3.2.10	B.1.1.214&P.1.2	intergenic
EPI_ISL_1425312	G3.2.4&G3.2.10	B.1.1.214&P.1.2	intergenic
EPI_ISL_1425313	G3.2.4&G3.2.10	B.1.1.214&P.1.2	intergenic
EPI_ISL_1425314	G3.2.4&G3.2.10	B.1.1.214&P.1.2	intergenic
EPI_ISL_1425315	G3.2.4&G3.2.10	B.1.1.214&P.1.2	intergenic
EPI_ISL_1425316	G3.2.4&G3.2.10	B.1.1.214&P.1.2	intergenic
EPI_ISL_1425318	G3.2.4&G3.2.10	B.1.1.214&P.1.2	intergenic
EPI_ISL_1425332	G3.2.4&G3.2.10	B.1.1.214&P.1.2	intergenic
EPI_ISL_1425333	G3.2.4&G3.2.10	B.1.1.214&P.1.2	intergenic
EPI_ISL_1425334	G3.2.4&G3.2.10	B.1.1.214&P.1.2	intergenic
EPI_ISL_1425335	G3.2.4&G3.2.10	B.1.1.214&P.1.2	intergenic
EPI_ISL_1425336	G3.2.4&G3.2.10	B.1.1.214&P.1.2	intergenic
EPI_ISL_1425343	G3.2.4&G3.2.10	B.1.1.214&P.1.2	intergenic
EPI_ISL_1425423	G3.2.4&G3.2.10	B.1.1.214&P.1.2	intergenic
EPI_ISL_1425467	G3.2.4&G3.2.10	B.1.1.214&P.1.2	intergenic
EPI_ISL_1425828	G3.2.4&G3.2.10	B.1.1.214&P.1.2	intergenic
EPI_ISL_1425917	G3.2.4&G3.2.10	B.1.1.214&P.1.2	intergenic
EPI_ISL_1426124	G3.2.4&G3.2.10	B.1.1.214&P.1.2	intergenic
EPI_ISL_1426163	G3.2.4&G3.2.10	B.1.1.214&P.1.2	intergenic
EPI_ISL_1426176	G3.2.4&G3.2.10	B.1.1.214&P.1.2	intergenic
EPI_ISL_1426189	G3.2.4&G3.2.10	B.1.1.214&P.1.2	intergenic
EPI_ISL_1426939	G3.2.4&G3.2.10	B.1.1.214&P.1.2	intergenic
EPI_ISL_1426940	G3.2.4&G3.2.10	B.1.1.214&P.1.2	intergenic
EPI_ISL_1427089	G3.2.4&G3.2.10	B.1.1.214&P.1.2	intergenic
EPI_ISL_1427142	G3.2.4&G3.2.10	B.1.1.214&P.1.2	intergenic
EPI_ISL_1427458	G3.2.4&G3.2.10	B.1.1.214&P.1.2	intergenic
EPI_ISL_1427470	G3.2.4&G3.2.10	B.1.1.214&P.1.2	intergenic
EPI_ISL_1427562	G3.2.4&G3.2.10	B.1.1.214&P.1.2	intergenic
EPI_ISL_1427563	G3.2.4&G3.2.10	B.1.1.214&P.1.2	intergenic
EPI_ISL_1427564	G3.2.4&G3.2.10	B.1.1.214&P.1.2	intergenic
EPI_ISL_1427565	G3.2.4&G3.2.10	B.1.1.214&P.1.2	intergenic
EPI_ISL_1427567	G3.2.4&G3.2.10	B.1.1.214&P.1.2	intergenic
EPI_ISL_1427655	G3.2.4&G3.2.10	B.1.1.214&P.1.2	intergenic
EPI_ISL_1428088	G3.2.4&G3.2.10	B.1.1.214&P.1.2	intergenic
EPI_ISL_1428098	G3.2.4&G3.2.10	B.1.1.214&P.1.2	intergenic
EPI_ISL_1428099	G3.2.4&G3.2.10	B.1.1.214&P.1.2	intergenic
EPI_ISL_1428100	G3.2.4&G3.2.10	B.1.1.214&P.1.2	intergenic
EPI_ISL_1428106	G3.2.4&G3.2.10	B.1.1.214&P.1.2	intergenic
EPI_ISL_1428107	G3.2.4&G3.2.10	B.1.1.214&P.1.2	intergenic
EPI_ISL_1428108	G3.2.4&G3.2.10	B.1.1.214&P.1.2	intergenic
EPI_ISL_1428109	G3.2.4&G3.2.10	B.1.1.214&P.1.2	intergenic
EPI_ISL_1428118	G3.2.4&G3.2.10	B.1.1.214&P.1.2	intergenic
EPI_ISL_1428917	G3.2.4&G3.2.10	B.1.1.214&P.1.2	intergenic
EPI_ISL_1429314	G3.2.4&G3.2.10	B.1.1.214&P.1.2	intergenic
EPI_ISL_1429535	G3.2.4&G3.2.10	B.1.1.214&P.1.2	intergenic
EPI_ISL_1429731	G3.2.4&G3.2.10	B.1.1.214&P.1.2	intergenic
EPI_ISL_1429732	G3.2.4&G3.2.10	B.1.1.214&P.1.2	intergenic
EPI_ISL_1429733	G3.2.4&G3.2.10	B.1.1.214&P.1.2	intergenic
EPI_ISL_1429748	G3.2.4&G3.2.10	B.1.1.214&P.1.2	intergenic
EPI_ISL_1429751	G3.2.4&G3.2.10	B.1.1.214&P.1.2	intergenic
EPI_ISL_1429849	G3.2.4&G3.2.10	B.1.1.214&P.1.2	intergenic
EPI_ISL_1429889	G3.2.4&G3.2.10	B.1.1.214&P.1.2	intergenic
EPI_ISL_1429892	G3.2.4&G3.2.10	B.1.1.214&P.1.2	intergenic
EPI_ISL_1429894	G3.2.4&G3.2.10	B.1.1.214&P.1.2	intergenic
EPI_ISL_1430274	G3.2.4&G3.2.10	B.1.1.214&P.1.2	intergenic
EPI_ISL_1430275	G3.2.4&G3.2.10	B.1.1.214&P.1.2	intergenic
EPI_ISL_1430276	G3.2.4&G3.2.10	B.1.1.214&P.1.2	intergenic
EPI_ISL_1431001	G3.2.4&G3.2.10	B.1.1.214&P.1.2	intergenic
EPI_ISL_1431029	G3.2.4&G3.2.10	B.1.1.214&P.1.2	intergenic
EPI_ISL_1431049	G3.2.4&G3.2.10	B.1.1.214&P.1.2	intergenic
EPI_ISL_1431065	G3.2.4&G3.2.10	B.1.1.214&P.1.2	intergenic
EPI_ISL_1431255	G3.2.4&G3.2.10	B.1.1.214&P.1.2	intergenic
EPI_ISL_1431258	G3.2.4&G3.2.10	B.1.1.214&P.1.2	intergenic
EPI_ISL_1431273	G3.2.4&G3.2.10	B.1.1.214&P.1.2	intergenic
EPI_ISL_1431274	G3.2.4&G3.2.10	B.1.1.214&P.1.2	intergenic
EPI_ISL_1431275	G3.2.4&G3.2.10	B.1.1.214&P.1.2	intergenic
EPI_ISL_1431276	G3.2.4&G3.2.10	B.1.1.214&P.1.2	intergenic
EPI_ISL_1431278	G3.2.4&G3.2.10	B.1.1.214&P.1.2	intergenic
EPI_ISL_1431280	G3.2.4&G3.2.10	B.1.1.214&P.1.2	intergenic
EPI_ISL_1431281	G3.2.4&G3.2.10	B.1.1.214&P.1.2	intergenic
EPI_ISL_1431406	G3.2.4&G3.2.10	B.1.1.214&P.1.2	intergenic
EPI_ISL_1432459	G3.2.4&G3.2.10	B.1.1.214&P.1.2	intergenic
EPI_ISL_1432463	G3.2.4&G3.2.10	B.1.1.214&P.1.2	intergenic
EPI_ISL_1432493	G3.2.4&G3.2.10	B.1.1.214&P.1.2	intergenic
EPI_ISL_1447419	G3.2.4&G3.2.10	B.1.1.214&P.1.2	intergenic
EPI_ISL_1449569	G3.4&G3.2.6	B.1.177&B.1.1.7	intergenic
EPI_ISL_1453063	G3.4&G3.2.6	B.1.177&B.1.1.7	intergenic
EPI_ISL_1453403	G3.4&G3.2.6	B.1.177&B.1.1.7	intergenic
EPI_ISL_1467894	G3.4&G3.2.6	B.1.177&B.1.1.7	intergenic
EPI_ISL_1475981	G3.4&G3.2.6	B.1.177&B.1.1.7	intergenic
EPI_ISL_1476332	G3.4&G3.2.6	B.1.177&B.1.1.7	intergenic
EPI_ISL_1476337	G3.4&G3.2.6	B.1.177&B.1.1.7	intergenic
EPI_ISL_1485330	G3.4&G3.2.6	B.1.177&B.1.1.7	intergenic
EPI_ISL_1496708	G3.3.1&G3.2.3	B.1.160&D.2	intergenic
EPI_ISL_1499347	G3.2.6.2&G3.2.6.3	B.1.1.7&B.1.1.7	intragenic
EPI_ISL_1509559	G3.2.6.3&G3.2.6.1	B.1.1.7&B.1.1.7	intragenic
EPI_ISL_1520273	G3.2.6.3&G3.2.6.1	B.1.1.7&B.1.1.7	intragenic
EPI_ISL_1520274	G3.2.6.3&G3.2.6.1	B.1.1.7&B.1.1.7	intragenic
EPI_ISL_1520275	G3.2.6.3&G3.2.6.1	B.1.1.7&B.1.1.7	intragenic
EPI_ISL_1520281	G3.2.6.3&G3.2.6.1	B.1.1.7&B.1.1.7	intragenic
EPI_ISL_1520285	G3.2.6.3&G3.2.6.1	B.1.1.7&B.1.1.7	intragenic
EPI_ISL_1520288	G3.2.6.3&G3.2.6.1	B.1.1.7&B.1.1.7	intragenic
EPI_ISL_1520290	G3.2.6.3&G3.2.6.1	B.1.1.7&B.1.1.7	intragenic
EPI_ISL_1520291	G3.2.6.3&G3.2.6.1	B.1.1.7&B.1.1.7	intragenic
EPI_ISL_1520293	G3.2.6.3&G3.2.6.1	B.1.1.7&B.1.1.7	intragenic
EPI_ISL_1520295	G3.2.6.3&G3.2.6.1	B.1.1.7&B.1.1.7	intragenic
EPI_ISL_1520305	G3.2.6.3&G3.2.6.1	B.1.1.7&B.1.1.7	intragenic
EPI_ISL_1520311	G3.2.6.3&G3.2.6.1	B.1.1.7&B.1.1.7	intragenic
EPI_ISL_1520312	G3.2.6.3&G3.2.6.1	B.1.1.7&B.1.1.7	intragenic
EPI_ISL_1520313	G3.2.6.3&G3.2.6.1	B.1.1.7&B.1.1.7	intragenic
EPI_ISL_1520320	G3.2.6.3&G3.2.6.1	B.1.1.7&B.1.1.7	intragenic
EPI_ISL_1520322	G3.2.6.3&G3.2.6.1	B.1.1.7&B.1.1.7	intragenic
EPI_ISL_1520325	G3.2.6.3&G3.2.6.1	B.1.1.7&B.1.1.7	intragenic
EPI_ISL_1520331	G3.2.6.3&G3.2.6.1	B.1.1.7&B.1.1.7	intragenic
EPI_ISL_1520346	G3.2.6.3&G3.2.6.1	B.1.1.7&B.1.1.7	intragenic
EPI_ISL_1520352	G3.2.6.3&G3.2.6.1	B.1.1.7&B.1.1.7	intragenic
EPI_ISL_1520358	G3.2.6.3&G3.2.6.1	B.1.1.7&B.1.1.7	intragenic
EPI_ISL_1520359	G3.2.6.3&G3.2.6.1	B.1.1.7&B.1.1.7	intragenic
EPI_ISL_1520361	G3.2.6.3&G3.2.6.1	B.1.1.7&B.1.1.7	intragenic
EPI_ISL_1520363	G3.2.6.3&G3.2.6.1	B.1.1.7&B.1.1.7	intragenic
EPI_ISL_1524028	G3.2.6.3&G3.2.6.1	B.1.1.7&B.1.1.7	intragenic
EPI_ISL_1524038	G3.2.6.3&G3.2.6.1	B.1.1.7&B.1.1.7	intragenic
EPI_ISL_1524053	G3.2.6.3&G3.2.6.1	B.1.1.7&B.1.1.7	intragenic
EPI_ISL_1524105	G3.2.6.3&G3.2.6.1	B.1.1.7&B.1.1.7	intragenic
EPI_ISL_1524107	G3.2.6.3&G3.2.6.1	B.1.1.7&B.1.1.7	intragenic
EPI_ISL_1524116	G3.2.6.3&G3.2.6.1	B.1.1.7&B.1.1.7	intragenic
EPI_ISL_1524117	G3.2.6.3&G3.2.6.1	B.1.1.7&B.1.1.7	intragenic
EPI_ISL_1524121	G3.2.6.3&G3.2.6.1	B.1.1.7&B.1.1.7	intragenic
EPI_ISL_1524122	G3.2.6.3&G3.2.6.1	B.1.1.7&B.1.1.7	intragenic
EPI_ISL_1524123	G3.2.6.3&G3.2.6.1	B.1.1.7&B.1.1.7	intragenic
EPI_ISL_1524124	G3.2.6.3&G3.2.6.1	B.1.1.7&B.1.1.7	intragenic
EPI_ISL_1524126	G3.2.6.3&G3.2.6.1	B.1.1.7&B.1.1.7	intragenic
EPI_ISL_1524129	G3.2.6.3&G3.2.6.1	B.1.1.7&B.1.1.7	intragenic
EPI_ISL_1524130	G3.2.6.3&G3.2.6.1	B.1.1.7&B.1.1.7	intragenic
EPI_ISL_1524131	G3.2.6.3&G3.2.6.1	B.1.1.7&B.1.1.7	intragenic
EPI_ISL_1524133	G3.2.6.3&G3.2.6.1	B.1.1.7&B.1.1.7	intragenic
EPI_ISL_1524134	G3.2.6.3&G3.2.6.1	B.1.1.7&B.1.1.7	intragenic
EPI_ISL_1524144	G3.2.6.3&G3.2.6.1	B.1.1.7&B.1.1.7	intragenic
EPI_ISL_1524145	G3.2.6.3&G3.2.6.1	B.1.1.7&B.1.1.7	intragenic
EPI_ISL_1524160	G3.2.6.3&G3.2.6.1	B.1.1.7&B.1.1.7	intragenic
EPI_ISL_1524161	G3.2.6.3&G3.2.6.1	B.1.1.7&B.1.1.7	intragenic
EPI_ISL_1524162	G3.2.6.3&G3.2.6.1	B.1.1.7&B.1.1.7	intragenic
EPI_ISL_1524163	G3.2.6.3&G3.2.6.1	B.1.1.7&B.1.1.7	intragenic
EPI_ISL_1524164	G3.2.6.3&G3.2.6.1	B.1.1.7&B.1.1.7	intragenic
EPI_ISL_1524166	G3.2.6.3&G3.2.6.1	B.1.1.7&B.1.1.7	intragenic
EPI_ISL_1524169	G3.2.6.3&G3.2.6.1	B.1.1.7&B.1.1.7	intragenic
EPI_ISL_1524176	G3.2.6.3&G3.2.6.1	B.1.1.7&B.1.1.7	intragenic
EPI_ISL_1524185	G3.2.6.3&G3.2.6.1	B.1.1.7&B.1.1.7	intragenic
EPI_ISL_1524186	G3.2.6.3&G3.2.6.1	B.1.1.7&B.1.1.7	intragenic
EPI_ISL_1524188	G3.2.6.3&G3.2.6.1	B.1.1.7&B.1.1.7	intragenic
EPI_ISL_1524189	G3.2.6.3&G3.2.6.1	B.1.1.7&B.1.1.7	intragenic
EPI_ISL_1524190	G3.2.6.3&G3.2.6.1	B.1.1.7&B.1.1.7	intragenic
EPI_ISL_1524191	G3.2.6.3&G3.2.6.1	B.1.1.7&B.1.1.7	intragenic
EPI_ISL_1524199	G3.2.6.3&G3.2.6.1	B.1.1.7&B.1.1.7	intragenic
EPI_ISL_1524202	G3.2.6.3&G3.2.6.1	B.1.1.7&B.1.1.7	intragenic
EPI_ISL_1524203	G3.2.6.3&G3.2.6.1	B.1.1.7&B.1.1.7	intragenic
EPI_ISL_1524204	G3.2.6.3&G3.2.6.1	B.1.1.7&B.1.1.7	intragenic
EPI_ISL_1524208	G3.2.6.3&G3.2.6.1	B.1.1.7&B.1.1.7	intragenic
EPI_ISL_1524209	G3.2.6.3&G3.2.6.1	B.1.1.7&B.1.1.7	intragenic
EPI_ISL_1524211	G3.2.6.3&G3.2.6.1	B.1.1.7&B.1.1.7	intragenic
EPI_ISL_1524212	G3.2.6.3&G3.2.6.1	B.1.1.7&B.1.1.7	intragenic
EPI_ISL_1524246	G3.2.6.3&G3.2.6.1	B.1.1.7&B.1.1.7	intragenic
EPI_ISL_1524248	G3.2.6.3&G3.2.6.1	B.1.1.7&B.1.1.7	intragenic
EPI_ISL_1524249	G3.2.6.3&G3.2.6.1	B.1.1.7&B.1.1.7	intragenic
EPI_ISL_1524250	G3.2.6.3&G3.2.6.1	B.1.1.7&B.1.1.7	intragenic
EPI_ISL_1524251	G3.2.6.3&G3.2.6.1	B.1.1.7&B.1.1.7	intragenic
EPI_ISL_1524253	G3.2.6.3&G3.2.6.1	B.1.1.7&B.1.1.7	intragenic
EPI_ISL_1524254	G3.2.6.3&G3.2.6.1	B.1.1.7&B.1.1.7	intragenic
EPI_ISL_1524258	G3.2.6.3&G3.2.6.1	B.1.1.7&B.1.1.7	intragenic
EPI_ISL_1524259	G3.2.6.3&G3.2.6.1	B.1.1.7&B.1.1.7	intragenic
EPI_ISL_1524260	G3.2.6.3&G3.2.6.1	B.1.1.7&B.1.1.7	intragenic
EPI_ISL_1524261	G3.2.6.3&G3.2.6.1	B.1.1.7&B.1.1.7	intragenic
EPI_ISL_1524262	G3.2.6.3&G3.2.6.1	B.1.1.7&B.1.1.7	intragenic
EPI_ISL_1524263	G3.2.6.3&G3.2.6.1	B.1.1.7&B.1.1.7	intragenic
EPI_ISL_1524265	G3.2.6.3&G3.2.6.1	B.1.1.7&B.1.1.7	intragenic
EPI_ISL_1524266	G3.2.6.3&G3.2.6.1	B.1.1.7&B.1.1.7	intragenic
EPI_ISL_1524267	G3.2.6.3&G3.2.6.1	B.1.1.7&B.1.1.7	intragenic
EPI_ISL_1524268	G3.2.6.3&G3.2.6.1	B.1.1.7&B.1.1.7	intragenic
EPI_ISL_1524269	G3.2.6.3&G3.2.6.1	B.1.1.7&B.1.1.7	intragenic
EPI_ISL_1524270	G3.2.6.3&G3.2.6.1	B.1.1.7&B.1.1.7	intragenic
EPI_ISL_1524271	G3.2.6.3&G3.2.6.1	B.1.1.7&B.1.1.7	intragenic
EPI_ISL_1524272	G3.2.6.3&G3.2.6.1	B.1.1.7&B.1.1.7	intragenic
EPI_ISL_1524273	G3.2.6.3&G3.2.6.1	B.1.1.7&B.1.1.7	intragenic
EPI_ISL_1524274	G3.2.6.3&G3.2.6.1	B.1.1.7&B.1.1.7	intragenic
EPI_ISL_1524275	G3.2.6.3&G3.2.6.1	B.1.1.7&B.1.1.7	intragenic
EPI_ISL_1524277	G3.2.6.3&G3.2.6.1	B.1.1.7&B.1.1.7	intragenic
EPI_ISL_1524278	G3.2.6.3&G3.2.6.1	B.1.1.7&B.1.1.7	intragenic
EPI_ISL_1524280	G3.2.6.3&G3.2.6.1	B.1.1.7&B.1.1.7	intragenic
EPI_ISL_1524285	G3.2.6.3&G3.2.6.1	B.1.1.7&B.1.1.7	intragenic
EPI_ISL_1524286	G3.2.6.3&G3.2.6.1	B.1.1.7&B.1.1.7	intragenic
EPI_ISL_1524287	G3.2.6.3&G3.2.6.1	B.1.1.7&B.1.1.7	intragenic
EPI_ISL_1524289	G3.2.6.3&G3.2.6.1	B.1.1.7&B.1.1.7	intragenic
EPI_ISL_1524290	G3.2.6.3&G3.2.6.1	B.1.1.7&B.1.1.7	intragenic
EPI_ISL_1524291	G3.2.6.3&G3.2.6.1	B.1.1.7&B.1.1.7	intragenic
EPI_ISL_1524292	G3.2.6.3&G3.2.6.1	B.1.1.7&B.1.1.7	intragenic
EPI_ISL_1524293	G3.2.6.3&G3.2.6.1	B.1.1.7&B.1.1.7	intragenic
EPI_ISL_1524294	G3.2.6.3&G3.2.6.1	B.1.1.7&B.1.1.7	intragenic
EPI_ISL_1524295	G3.2.6.3&G3.2.6.1	B.1.1.7&B.1.1.7	intragenic
EPI_ISL_1524296	G3.2.6.3&G3.2.6.1	B.1.1.7&B.1.1.7	intragenic
EPI_ISL_1524297	G3.2.6.3&G3.2.6.1	B.1.1.7&B.1.1.7	intragenic
EPI_ISL_1524298	G3.2.6.3&G3.2.6.1	B.1.1.7&B.1.1.7	intragenic
EPI_ISL_1524299	G3.2.6.3&G3.2.6.1	B.1.1.7&B.1.1.7	intragenic
EPI_ISL_1524300	G3.2.6.3&G3.2.6.1	B.1.1.7&B.1.1.7	intragenic
EPI_ISL_1524301	G3.2.6.3&G3.2.6.1	B.1.1.7&B.1.1.7	intragenic
EPI_ISL_1524303	G3.2.6.3&G3.2.6.1	B.1.1.7&B.1.1.7	intragenic
EPI_ISL_1524307	G3.2.6.3&G3.2.6.1	B.1.1.7&B.1.1.7	intragenic
EPI_ISL_1524308	G3.2.6.3&G3.2.6.1	B.1.1.7&B.1.1.7	intragenic
EPI_ISL_1524310	G3.2.6.3&G3.2.6.1	B.1.1.7&B.1.1.7	intragenic
EPI_ISL_1524311	G3.2.6.3&G3.2.6.1	B.1.1.7&B.1.1.7	intragenic
EPI_ISL_1524312	G3.2.6.3&G3.2.6.1	B.1.1.7&B.1.1.7	intragenic
EPI_ISL_1524313	G3.2.6.3&G3.2.6.1	B.1.1.7&B.1.1.7	intragenic
EPI_ISL_1524314	G3.2.6.3&G3.2.6.1	B.1.1.7&B.1.1.7	intragenic
EPI_ISL_1524315	G3.2.6.3&G3.2.6.1	B.1.1.7&B.1.1.7	intragenic
EPI_ISL_1524316	G3.2.6.3&G3.2.6.1	B.1.1.7&B.1.1.7	intragenic
EPI_ISL_1524317	G3.2.6.3&G3.2.6.1	B.1.1.7&B.1.1.7	intragenic
EPI_ISL_1524318	G3.2.6.3&G3.2.6.1	B.1.1.7&B.1.1.7	intragenic
EPI_ISL_1524319	G3.2.6.3&G3.2.6.1	B.1.1.7&B.1.1.7	intragenic
EPI_ISL_1524320	G3.2.6.3&G3.2.6.1	B.1.1.7&B.1.1.7	intragenic
EPI_ISL_1524321	G3.2.6.3&G3.2.6.1	B.1.1.7&B.1.1.7	intragenic
EPI_ISL_1524323	G3.2.6.3&G3.2.6.1	B.1.1.7&B.1.1.7	intragenic
EPI_ISL_1524324	G3.2.6.3&G3.2.6.1	B.1.1.7&B.1.1.7	intragenic
EPI_ISL_1524325	G3.2.6.3&G3.2.6.1	B.1.1.7&B.1.1.7	intragenic
EPI_ISL_1524326	G3.2.6.3&G3.2.6.1	B.1.1.7&B.1.1.7	intragenic
EPI_ISL_1524328	G3.2.6.3&G3.2.6.1	B.1.1.7&B.1.1.7	intragenic
EPI_ISL_1526607	G3.2.6.3&G3.2.6.1	B.1.1.7&B.1.1.7	intragenic
EPI_ISL_1526608	G3.2.6.3&G3.2.6.1	B.1.1.7&B.1.1.7	intragenic
EPI_ISL_1526611	G3.2.6.3&G3.2.6.1	B.1.1.7&B.1.1.7	intragenic
EPI_ISL_1526621	G3.2.6.3&G3.2.6.1	B.1.1.7&B.1.1.7	intragenic
EPI_ISL_1526622	G3.2.6.3&G3.2.6.1	B.1.1.7&B.1.1.7	intragenic
EPI_ISL_1526623	G3.2.6.3&G3.2.6.1	B.1.1.7&B.1.1.7	intragenic
EPI_ISL_1526624	G3.2.6.3&G3.2.6.1	B.1.1.7&B.1.1.7	intragenic
EPI_ISL_1526628	G3.2.6.3&G3.2.6.1	B.1.1.7&B.1.1.7	intragenic
EPI_ISL_1526629	G3.2.6.3&G3.2.6.1	B.1.1.7&B.1.1.7	intragenic
EPI_ISL_1526630	G3.2.6.3&G3.2.6.1	B.1.1.7&B.1.1.7	intragenic
EPI_ISL_1526632	G3.2.6.3&G3.2.6.1	B.1.1.7&B.1.1.7	intragenic
EPI_ISL_1526633	G3.2.6.3&G3.2.6.1	B.1.1.7&B.1.1.7	intragenic
EPI_ISL_1526641	G3.2.6.3&G3.2.6.1	B.1.1.7&B.1.1.7	intragenic
EPI_ISL_1526643	G3.2.6.3&G3.2.6.1	B.1.1.7&B.1.1.7	intragenic
EPI_ISL_1526644	G3.2.6.3&G3.2.6.1	B.1.1.7&B.1.1.7	intragenic
EPI_ISL_1526649	G3.2.6.3&G3.2.6.1	B.1.1.7&B.1.1.7	intragenic
EPI_ISL_1526651	G3.2.6.3&G3.2.6.1	B.1.1.7&B.1.1.7	intragenic
EPI_ISL_1526653	G3.2.6.3&G3.2.6.1	B.1.1.7&B.1.1.7	intragenic
EPI_ISL_1526654	G3.2.6.3&G3.2.6.1	B.1.1.7&B.1.1.7	intragenic
EPI_ISL_1526656	G3.2.6.3&G3.2.6.1	B.1.1.7&B.1.1.7	intragenic
EPI_ISL_1526657	G3.2.6.3&G3.2.6.1	B.1.1.7&B.1.1.7	intragenic
EPI_ISL_1526658	G3.2.6.3&G3.2.6.1	B.1.1.7&B.1.1.7	intragenic
EPI_ISL_1526659	G3.2.6.3&G3.2.6.1	B.1.1.7&B.1.1.7	intragenic
EPI_ISL_1526660	G3.2.6.3&G3.2.6.1	B.1.1.7&B.1.1.7	intragenic
EPI_ISL_1526661	G3.2.6.3&G3.2.6.1	B.1.1.7&B.1.1.7	intragenic
EPI_ISL_1526662	G3.2.6.3&G3.2.6.1	B.1.1.7&B.1.1.7	intragenic
EPI_ISL_1526663	G3.2.6.3&G3.2.6.1	B.1.1.7&B.1.1.7	intragenic
EPI_ISL_1526664	G3.2.6.3&G3.2.6.1	B.1.1.7&B.1.1.7	intragenic
EPI_ISL_1526665	G3.2.6.3&G3.2.6.1	B.1.1.7&B.1.1.7	intragenic
EPI_ISL_1526666	G3.2.6.3&G3.2.6.1	B.1.1.7&B.1.1.7	intragenic
EPI_ISL_1526667	G3.2.6.3&G3.2.6.1	B.1.1.7&B.1.1.7	intragenic
EPI_ISL_1526668	G3.2.6.3&G3.2.6.1	B.1.1.7&B.1.1.7	intragenic
EPI_ISL_1526669	G3.2.6.3&G3.2.6.1	B.1.1.7&B.1.1.7	intragenic
EPI_ISL_1526670	G3.2.6.3&G3.2.6.1	B.1.1.7&B.1.1.7	intragenic
EPI_ISL_1526671	G3.2.6.3&G3.2.6.1	B.1.1.7&B.1.1.7	intragenic
EPI_ISL_1526672	G3.2.6.3&G3.2.6.1	B.1.1.7&B.1.1.7	intragenic
EPI_ISL_1526673	G3.2.6.3&G3.2.6.1	B.1.1.7&B.1.1.7	intragenic
EPI_ISL_1526674	G3.2.6.3&G3.2.6.1	B.1.1.7&B.1.1.7	intragenic
EPI_ISL_1526675	G3.2.6.3&G3.2.6.1	B.1.1.7&B.1.1.7	intragenic
EPI_ISL_1526676	G3.2.6.3&G3.2.6.1	B.1.1.7&B.1.1.7	intragenic
EPI_ISL_1526677	G3.2.6.3&G3.2.6.1	B.1.1.7&B.1.1.7	intragenic
EPI_ISL_1526678	G3.2.6.3&G3.2.6.1	B.1.1.7&B.1.1.7	intragenic
EPI_ISL_1526679	G3.2.6.3&G3.2.6.1	B.1.1.7&B.1.1.7	intragenic
EPI_ISL_1526680	G3.2.6.3&G3.2.6.1	B.1.1.7&B.1.1.7	intragenic
EPI_ISL_1526681	G3.2.6.3&G3.2.6.1	B.1.1.7&B.1.1.7	intragenic
EPI_ISL_1526683	G3.2.6.3&G3.2.6.1	B.1.1.7&B.1.1.7	intragenic
EPI_ISL_1526684	G3.2.6.3&G3.2.6.1	B.1.1.7&B.1.1.7	intragenic
EPI_ISL_1526685	G3.2.6.3&G3.2.6.1	B.1.1.7&B.1.1.7	intragenic
EPI_ISL_1526686	G3.2.6.3&G3.2.6.1	B.1.1.7&B.1.1.7	intragenic
EPI_ISL_1526687	G3.2.6.3&G3.2.6.1	B.1.1.7&B.1.1.7	intragenic
EPI_ISL_1526688	G3.2.6.3&G3.2.6.1	B.1.1.7&B.1.1.7	intragenic
EPI_ISL_1526689	G3.2.6.3&G3.2.6.1	B.1.1.7&B.1.1.7	intragenic
EPI_ISL_1526690	G3.2.6.3&G3.2.6.1	B.1.1.7&B.1.1.7	intragenic
EPI_ISL_1526691	G3.2.6.3&G3.2.6.1	B.1.1.7&B.1.1.7	intragenic
EPI_ISL_1526692	G3.2.6.3&G3.2.6.1	B.1.1.7&B.1.1.7	intragenic
EPI_ISL_1526693	G3.2.6.3&G3.2.6.1	B.1.1.7&B.1.1.7	intragenic
EPI_ISL_1526696	G3.2.6.3&G3.2.6.1	B.1.1.7&B.1.1.7	intragenic
EPI_ISL_1526697	G3.2.6.3&G3.2.6.1	B.1.1.7&B.1.1.7	intragenic
EPI_ISL_1526698	G3.2.6.3&G3.2.6.1	B.1.1.7&B.1.1.7	intragenic
EPI_ISL_1526700	G3.2.6.3&G3.2.6.1	B.1.1.7&B.1.1.7	intragenic
EPI_ISL_1526701	G3.2.6.3&G3.2.6.1	B.1.1.7&B.1.1.7	intragenic
EPI_ISL_1526702	G3.2.6.3&G3.2.6.1	B.1.1.7&B.1.1.7	intragenic
EPI_ISL_1526705	G3.2.6.3&G3.2.6.1	B.1.1.7&B.1.1.7	intragenic
EPI_ISL_1526706	G3.2.6.3&G3.2.6.1	B.1.1.7&B.1.1.7	intragenic
EPI_ISL_1526707	G3.2.6.3&G3.2.6.1	B.1.1.7&B.1.1.7	intragenic
EPI_ISL_1526708	G3.2.6.3&G3.2.6.1	B.1.1.7&B.1.1.7	intragenic
EPI_ISL_1526711	G3.2.6.3&G3.2.6.1	B.1.1.7&B.1.1.7	intragenic
EPI_ISL_1526712	G3.2.6.3&G3.2.6.1	B.1.1.7&B.1.1.7	intragenic
EPI_ISL_1526713	G3.2.6.3&G3.2.6.1	B.1.1.7&B.1.1.7	intragenic
EPI_ISL_1526714	G3.2.6.3&G3.2.6.1	B.1.1.7&B.1.1.7	intragenic
EPI_ISL_1526715	G3.2.6.3&G3.2.6.1	B.1.1.7&B.1.1.7	intragenic
EPI_ISL_1526717	G3.2.6.3&G3.2.6.1	B.1.1.7&B.1.1.7	intragenic
EPI_ISL_1526718	G3.2.6.3&G3.2.6.1	B.1.1.7&B.1.1.7	intragenic
EPI_ISL_1526722	G3.2.6.3&G3.2.6.1	B.1.1.7&B.1.1.7	intragenic
EPI_ISL_1526730	G3.2.6.3&G3.2.6.1	B.1.1.7&B.1.1.7	intragenic
EPI_ISL_1526733	G3.2.6.3&G3.2.6.1	B.1.1.7&B.1.1.7	intragenic
EPI_ISL_1526734	G3.2.6.3&G3.2.6.1	B.1.1.7&B.1.1.7	intragenic
EPI_ISL_1526737	G3.2.6.3&G3.2.6.1	B.1.1.7&B.1.1.7	intragenic
EPI_ISL_1526738	G3.2.6.3&G3.2.6.1	B.1.1.7&B.1.1.7	intragenic
EPI_ISL_1526748	G3.2.6.3&G3.2.6.1	B.1.1.7&B.1.1.7	intragenic
EPI_ISL_1526751	G3.2.6.3&G3.2.6.1	B.1.1.7&B.1.1.7	intragenic
EPI_ISL_1526756	G3.2.6.3&G3.2.6.1	B.1.1.7&B.1.1.7	intragenic
EPI_ISL_1526757	G3.2.6.3&G3.2.6.1	B.1.1.7&B.1.1.7	intragenic
EPI_ISL_1526758	G3.2.6.3&G3.2.6.1	B.1.1.7&B.1.1.7	intragenic
EPI_ISL_1526760	G3.2.6.3&G3.2.6.1	B.1.1.7&B.1.1.7	intragenic
EPI_ISL_1526769	G3.2.6.3&G3.2.6.1	B.1.1.7&B.1.1.7	intragenic
EPI_ISL_1526770	G3.2.6.3&G3.2.6.1	B.1.1.7&B.1.1.7	intragenic
EPI_ISL_1526771	G3.2.6.3&G3.2.6.1	B.1.1.7&B.1.1.7	intragenic
EPI_ISL_1543922	G3.2.6.3&G3.2.6.1	B.1.1.7&B.1.1.7	intragenic
EPI_ISL_1564744	G3.4&G3.2.6	B.1.177&B.1.1.7	intergenic
EPI_ISL_1590357	G3.4&G3.2.6	B.1.177&B.1.1.7	intergenic
EPI_ISL_1599188	G3.2.6.3&G3.2.6.1	B.1.1.7&B.1.1.7	intragenic
EPI_ISL_1599190	G3.2.6.3&G3.2.6.1	B.1.1.7&B.1.1.7	intragenic
EPI_ISL_1599191	G3.2.6.3&G3.2.6.1	B.1.1.7&B.1.1.7	intragenic
EPI_ISL_1599193	G3.2.6.3&G3.2.6.1	B.1.1.7&B.1.1.7	intragenic
EPI_ISL_1599195	G3.2.6.3&G3.2.6.1	B.1.1.7&B.1.1.7	intragenic
EPI_ISL_1599196	G3.2.6.3&G3.2.6.1	B.1.1.7&B.1.1.7	intragenic
EPI_ISL_1599197	G3.2.6.3&G3.2.6.1	B.1.1.7&B.1.1.7	intragenic
EPI_ISL_1599199	G3.2.6.3&G3.2.6.1	B.1.1.7&B.1.1.7	intragenic
EPI_ISL_1599202	G3.2.6.3&G3.2.6.1	B.1.1.7&B.1.1.7	intragenic
EPI_ISL_1599203	G3.2.6.3&G3.2.6.1	B.1.1.7&B.1.1.7	intragenic
EPI_ISL_1599204	G3.2.6.3&G3.2.6.1	B.1.1.7&B.1.1.7	intragenic
EPI_ISL_1599205	G3.2.6.3&G3.2.6.1	B.1.1.7&B.1.1.7	intragenic
EPI_ISL_1599206	G3.2.6.3&G3.2.6.1	B.1.1.7&B.1.1.7	intragenic
EPI_ISL_1599207	G3.2.6.3&G3.2.6.1	B.1.1.7&B.1.1.7	intragenic
EPI_ISL_1599211	G3.2.6.3&G3.2.6.1	B.1.1.7&B.1.1.7	intragenic
EPI_ISL_1599212	G3.2.6.3&G3.2.6.1	B.1.1.7&B.1.1.7	intragenic
EPI_ISL_1599213	G3.2.6.3&G3.2.6.1	B.1.1.7&B.1.1.7	intragenic
EPI_ISL_1599214	G3.2.6.3&G3.2.6.1	B.1.1.7&B.1.1.7	intragenic
EPI_ISL_1599215	G3.2.6.3&G3.2.6.1	B.1.1.7&B.1.1.7	intragenic
EPI_ISL_1599218	G3.2.6.3&G3.2.6.1	B.1.1.7&B.1.1.7	intragenic
EPI_ISL_1599219	G3.2.6.3&G3.2.6.1	B.1.1.7&B.1.1.7	intragenic
EPI_ISL_1599220	G3.2.6.3&G3.2.6.1	B.1.1.7&B.1.1.7	intragenic
EPI_ISL_1599221	G3.2.6.3&G3.2.6.1	B.1.1.7&B.1.1.7	intragenic
EPI_ISL_1599222	G3.2.6.3&G3.2.6.1	B.1.1.7&B.1.1.7	intragenic
EPI_ISL_1599223	G3.2.6.3&G3.2.6.1	B.1.1.7&B.1.1.7	intragenic
EPI_ISL_1599225	G3.2.6.3&G3.2.6.1	B.1.1.7&B.1.1.7	intragenic
EPI_ISL_1599226	G3.2.6.3&G3.2.6.1	B.1.1.7&B.1.1.7	intragenic
EPI_ISL_1599227	G3.2.6.3&G3.2.6.1	B.1.1.7&B.1.1.7	intragenic
EPI_ISL_1599228	G3.2.6.3&G3.2.6.1	B.1.1.7&B.1.1.7	intragenic
EPI_ISL_1599229	G3.2.6.3&G3.2.6.1	B.1.1.7&B.1.1.7	intragenic
EPI_ISL_1599230	G3.2.6.3&G3.2.6.1	B.1.1.7&B.1.1.7	intragenic
EPI_ISL_1599231	G3.2.6.3&G3.2.6.1	B.1.1.7&B.1.1.7	intragenic
EPI_ISL_1599233	G3.2.6.3&G3.2.6.1	B.1.1.7&B.1.1.7	intragenic
EPI_ISL_1599234	G3.2.6.3&G3.2.6.1	B.1.1.7&B.1.1.7	intragenic
EPI_ISL_1599235	G3.2.6.3&G3.2.6.1	B.1.1.7&B.1.1.7	intragenic
EPI_ISL_1599236	G3.2.6.3&G3.2.6.1	B.1.1.7&B.1.1.7	intragenic
EPI_ISL_1599237	G3.2.6.3&G3.2.6.1	B.1.1.7&B.1.1.7	intragenic
EPI_ISL_1599238	G3.2.6.3&G3.2.6.1	B.1.1.7&B.1.1.7	intragenic
EPI_ISL_1599240	G3.2.6.3&G3.2.6.1	B.1.1.7&B.1.1.7	intragenic
EPI_ISL_1599241	G3.2.6.3&G3.2.6.1	B.1.1.7&B.1.1.7	intragenic
EPI_ISL_1599242	G3.2.6.3&G3.2.6.1	B.1.1.7&B.1.1.7	intragenic
EPI_ISL_1599243	G3.2.6.3&G3.2.6.1	B.1.1.7&B.1.1.7	intragenic
EPI_ISL_1599244	G3.2.6.3&G3.2.6.1	B.1.1.7&B.1.1.7	intragenic
EPI_ISL_1599247	G3.2.6.3&G3.2.6.1	B.1.1.7&B.1.1.7	intragenic
EPI_ISL_1599248	G3.2.6.3&G3.2.6.1	B.1.1.7&B.1.1.7	intragenic
EPI_ISL_1599249	G3.2.6.3&G3.2.6.1	B.1.1.7&B.1.1.7	intragenic
EPI_ISL_1599251	G3.2.6.3&G3.2.6.1	B.1.1.7&B.1.1.7	intragenic
EPI_ISL_1599252	G3.2.6.3&G3.2.6.1	B.1.1.7&B.1.1.7	intragenic
EPI_ISL_1599254	G3.2.6.3&G3.2.6.1	B.1.1.7&B.1.1.7	intragenic
EPI_ISL_1599255	G3.2.6.3&G3.2.6.1	B.1.1.7&B.1.1.7	intragenic
EPI_ISL_1599256	G3.2.6.3&G3.2.6.1	B.1.1.7&B.1.1.7	intragenic
EPI_ISL_1599261	G3.2.6.3&G3.2.6.1	B.1.1.7&B.1.1.7	intragenic
EPI_ISL_1599262	G3.2.6.3&G3.2.6.1	B.1.1.7&B.1.1.7	intragenic
EPI_ISL_1599265	G3.2.6.3&G3.2.6.1	B.1.1.7&B.1.1.7	intragenic
EPI_ISL_1599270	G3.2.6.3&G3.2.6.1	B.1.1.7&B.1.1.7	intragenic
EPI_ISL_1599271	G3.2.6.3&G3.2.6.1	B.1.1.7&B.1.1.7	intragenic
EPI_ISL_1599272	G3.2.6.3&G3.2.6.1	B.1.1.7&B.1.1.7	intragenic
EPI_ISL_1599274	G3.2.6.3&G3.2.6.1	B.1.1.7&B.1.1.7	intragenic
EPI_ISL_1599275	G3.2.6.3&G3.2.6.1	B.1.1.7&B.1.1.7	intragenic
EPI_ISL_1599280	G3.2.6.3&G3.2.6.1	B.1.1.7&B.1.1.7	intragenic
EPI_ISL_1599284	G3.2.6.3&G3.2.6.1	B.1.1.7&B.1.1.7	intragenic
EPI_ISL_1599285	G3.2.6.3&G3.2.6.1	B.1.1.7&B.1.1.7	intragenic
EPI_ISL_1599286	G3.2.6.3&G3.2.6.1	B.1.1.7&B.1.1.7	intragenic
EPI_ISL_1599287	G3.2.6.3&G3.2.6.1	B.1.1.7&B.1.1.7	intragenic
EPI_ISL_1599288	G3.2.6.3&G3.2.6.1	B.1.1.7&B.1.1.7	intragenic
EPI_ISL_1599289	G3.2.6.3&G3.2.6.1	B.1.1.7&B.1.1.7	intragenic
EPI_ISL_1599290	G3.2.6.3&G3.2.6.1	B.1.1.7&B.1.1.7	intragenic
EPI_ISL_1599291	G3.2.6.3&G3.2.6.1	B.1.1.7&B.1.1.7	intragenic
EPI_ISL_1599292	G3.2.6.3&G3.2.6.1	B.1.1.7&B.1.1.7	intragenic
EPI_ISL_1599293	G3.2.6.3&G3.2.6.1	B.1.1.7&B.1.1.7	intragenic
EPI_ISL_1599296	G3.2.6.3&G3.2.6.1	B.1.1.7&B.1.1.7	intragenic
EPI_ISL_1599297	G3.2.6.3&G3.2.6.1	B.1.1.7&B.1.1.7	intragenic
EPI_ISL_1599298	G3.2.6.3&G3.2.6.1	B.1.1.7&B.1.1.7	intragenic
EPI_ISL_1599299	G3.2.6.3&G3.2.6.1	B.1.1.7&B.1.1.7	intragenic
EPI_ISL_1599300	G3.2.6.3&G3.2.6.1	B.1.1.7&B.1.1.7	intragenic
EPI_ISL_1599305	G3.2.6.3&G3.2.6.1	B.1.1.7&B.1.1.7	intragenic
EPI_ISL_1599307	G3.2.6.3&G3.2.6.1	B.1.1.7&B.1.1.7	intragenic
EPI_ISL_1599310	G3.2.6.3&G3.2.6.1	B.1.1.7&B.1.1.7	intragenic
EPI_ISL_1599311	G3.2.6.3&G3.2.6.1	B.1.1.7&B.1.1.7	intragenic
EPI_ISL_1599312	G3.2.6.3&G3.2.6.1	B.1.1.7&B.1.1.7	intragenic
EPI_ISL_1599320	G3.2.6.3&G3.2.6.1	B.1.1.7&B.1.1.7	intragenic
EPI_ISL_1599321	G3.2.6.3&G3.2.6.1	B.1.1.7&B.1.1.7	intragenic
EPI_ISL_1599322	G3.2.6.3&G3.2.6.1	B.1.1.7&B.1.1.7	intragenic
EPI_ISL_1599328	G3.2.6.3&G3.2.6.1	B.1.1.7&B.1.1.7	intragenic
EPI_ISL_1599329	G3.2.6.3&G3.2.6.1	B.1.1.7&B.1.1.7	intragenic
EPI_ISL_1599332	G3.2.6.3&G3.2.6.1	B.1.1.7&B.1.1.7	intragenic
EPI_ISL_1599334	G3.2.6.3&G3.2.6.1	B.1.1.7&B.1.1.7	intragenic
EPI_ISL_1599336	G3.2.6.3&G3.2.6.1	B.1.1.7&B.1.1.7	intragenic
EPI_ISL_1599339	G3.2.6.3&G3.2.6.1	B.1.1.7&B.1.1.7	intragenic
EPI_ISL_1599340	G3.2.6.3&G3.2.6.1	B.1.1.7&B.1.1.7	intragenic
EPI_ISL_1599342	G3.2.6.3&G3.2.6.1	B.1.1.7&B.1.1.7	intragenic
EPI_ISL_1599346	G3.2.6.3&G3.2.6.1	B.1.1.7&B.1.1.7	intragenic
EPI_ISL_1599347	G3.2.6.3&G3.2.6.1	B.1.1.7&B.1.1.7	intragenic
EPI_ISL_1599348	G3.2.6.3&G3.2.6.1	B.1.1.7&B.1.1.7	intragenic
EPI_ISL_1599349	G3.2.6.3&G3.2.6.1	B.1.1.7&B.1.1.7	intragenic
EPI_ISL_1599350	G3.2.6.3&G3.2.6.1	B.1.1.7&B.1.1.7	intragenic
EPI_ISL_1599353	G3.2.6.3&G3.2.6.1	B.1.1.7&B.1.1.7	intragenic
EPI_ISL_1613309	G3.2.6.3&G3.2.6.1	B.1.1.7&B.1.1.7	intragenic
EPI_ISL_1613333	G3.2.6.3&G3.2.6.1	B.1.1.7&B.1.1.7	intragenic
EPI_ISL_1613470	G3.2.6.3&G3.2.6.1	B.1.1.7&B.1.1.7	intragenic
EPI_ISL_1613494	G3.2.6.3&G3.2.6.1	B.1.1.7&B.1.1.7	intragenic
EPI_ISL_1613720	G3.2.6.3&G3.2.6.1	B.1.1.7&B.1.1.7	intragenic
EPI_ISL_1613794	G3.2.6.3&G3.2.6.1	B.1.1.7&B.1.1.7	intragenic
EPI_ISL_1629888	G3.2.6.3&G3.2.6.1	B.1.1.7&B.1.1.7	intragenic
EPI_ISL_1632876	G3.2.6.3&G3.2.6.1	B.1.1.7&B.1.1.7	intragenic
EPI_ISL_1632907	G3.2.6.3&G3.2.6.1	B.1.1.7&B.1.1.7	intragenic
EPI_ISL_1633035	G3.2.6.3&G3.2.6.1	B.1.1.7&B.1.1.7	intragenic
EPI_ISL_1633081	G3.2.6.3&G3.2.6.1	B.1.1.7&B.1.1.7	intragenic
EPI_ISL_1642785	G3.2.6.3&G3.2.6.1	B.1.1.7&B.1.1.7	intragenic
EPI_ISL_1642794	G3.2.6.3&G3.2.6.1	B.1.1.7&B.1.1.7	intragenic
EPI_ISL_1642798	G3.2.6.3&G3.2.6.1	B.1.1.7&B.1.1.7	intragenic
EPI_ISL_1642799	G3.2.6.3&G3.2.6.1	B.1.1.7&B.1.1.7	intragenic
EPI_ISL_1642802	G3.2.6.3&G3.2.6.1	B.1.1.7&B.1.1.7	intragenic
EPI_ISL_1642808	G3.2.6.3&G3.2.6.1	B.1.1.7&B.1.1.7	intragenic
EPI_ISL_1642815	G3.2.6.3&G3.2.6.1	B.1.1.7&B.1.1.7	intragenic
EPI_ISL_1642821	G3.2.6.3&G3.2.6.1	B.1.1.7&B.1.1.7	intragenic
EPI_ISL_1656825	G3.2.6.3&G3.2.6.1	B.1.1.7&B.1.1.7	intragenic
EPI_ISL_1656828	G3.2.6.3&G3.2.6.1	B.1.1.7&B.1.1.7	intragenic
EPI_ISL_1656829	G3.2.6.3&G3.2.6.1	B.1.1.7&B.1.1.7	intragenic
EPI_ISL_1656830	G3.2.6.3&G3.2.6.1	B.1.1.7&B.1.1.7	intragenic
EPI_ISL_1656835	G3.2.6.3&G3.2.6.1	B.1.1.7&B.1.1.7	intragenic
EPI_ISL_1656837	G3.2.6.3&G3.2.6.1	B.1.1.7&B.1.1.7	intragenic
EPI_ISL_1659225	G3.3.1&G3.2.3	B.1.160&D.2	intergenic
EPI_ISL_1659259	G3.3.1&G3.2.3	B.1.160&D.2	intergenic
EPI_ISL_1682233	G3.3.1&G3.2.3	B.1.160&D.2	intergenic
EPI_ISL_1682911	G3.3.1&G3.2.3	B.1.160&D.2	intergenic
EPI_ISL_1682932	G3.3.1&G3.2.3	B.1.160&D.2	intergenic
EPI_ISL_1695980	G3.2.6.3&G3.2.6.1	B.1.1.7&B.1.1.7	intragenic
EPI_ISL_1696006	G3.2.6.3&G3.2.6.1	B.1.1.7&B.1.1.7	intragenic
EPI_ISL_1696023	G3.2.6.3&G3.2.6.1	B.1.1.7&B.1.1.7	intragenic
EPI_ISL_1696045	G3.2.6.3&G3.2.6.1	B.1.1.7&B.1.1.7	intragenic
EPI_ISL_1696048	G3.2.6.3&G3.2.6.1	B.1.1.7&B.1.1.7	intragenic
EPI_ISL_1696052	G3.2.6.3&G3.2.6.1	B.1.1.7&B.1.1.7	intragenic
EPI_ISL_1696058	G3.2.6.3&G3.2.6.1	B.1.1.7&B.1.1.7	intragenic
EPI_ISL_1696102	G3.2.6.3&G3.2.6.1	B.1.1.7&B.1.1.7	intragenic
EPI_ISL_1715526	G3.2.6&G3.11.1	B.1.1.7&B.1.429	intergenic
EPI_ISL_1715551	G3.1&G3.2	B.1.2&B.1.1	intergenic
EPI_ISL_1715558	G3.11.1&G3.2	B.1.429&B.1.1	intergenic
EPI_ISL_1749481	G3.2.6.3&G3.2.6.1	B.1.1.7&B.1.1.7	intragenic
EPI_ISL_1749495	G3.2.6.3&G3.2.6.1	B.1.1.7&B.1.1.7	intragenic
EPI_ISL_1749497	G3.2.6.3&G3.2.6.1	B.1.1.7&B.1.1.7	intragenic
EPI_ISL_1749498	G3.2.6.3&G3.2.6.1	B.1.1.7&B.1.1.7	intragenic
EPI_ISL_1749499	G3.2.6.3&G3.2.6.1	B.1.1.7&B.1.1.7	intragenic
EPI_ISL_1749500	G3.2.6.3&G3.2.6.1	B.1.1.7&B.1.1.7	intragenic
EPI_ISL_1749501	G3.2.6.3&G3.2.6.1	B.1.1.7&B.1.1.7	intragenic
EPI_ISL_1749502	G3.2.6.3&G3.2.6.1	B.1.1.7&B.1.1.7	intragenic
EPI_ISL_1749504	G3.2.6.3&G3.2.6.1	B.1.1.7&B.1.1.7	intragenic
EPI_ISL_1749505	G3.2.6.3&G3.2.6.1	B.1.1.7&B.1.1.7	intragenic
EPI_ISL_1749506	G3.2.6.3&G3.2.6.1	B.1.1.7&B.1.1.7	intragenic
EPI_ISL_1749507	G3.2.6.3&G3.2.6.1	B.1.1.7&B.1.1.7	intragenic
EPI_ISL_1749508	G3.2.6.3&G3.2.6.1	B.1.1.7&B.1.1.7	intragenic
EPI_ISL_1749509	G3.2.6.3&G3.2.6.1	B.1.1.7&B.1.1.7	intragenic
EPI_ISL_1749510	G3.2.6.3&G3.2.6.1	B.1.1.7&B.1.1.7	intragenic
EPI_ISL_1749511	G3.2.6.3&G3.2.6.1	B.1.1.7&B.1.1.7	intragenic
EPI_ISL_1749512	G3.2.6.3&G3.2.6.1	B.1.1.7&B.1.1.7	intragenic
EPI_ISL_1749513	G3.2.6.3&G3.2.6.1	B.1.1.7&B.1.1.7	intragenic
EPI_ISL_1749514	G3.2.6.3&G3.2.6.1	B.1.1.7&B.1.1.7	intragenic
EPI_ISL_1749515	G3.2.6.3&G3.2.6.1	B.1.1.7&B.1.1.7	intragenic
EPI_ISL_1749516	G3.2.6.3&G3.2.6.1	B.1.1.7&B.1.1.7	intragenic
EPI_ISL_1749518	G3.2.6.3&G3.2.6.1	B.1.1.7&B.1.1.7	intragenic
EPI_ISL_1749519	G3.2.6.3&G3.2.6.1	B.1.1.7&B.1.1.7	intragenic
EPI_ISL_1749520	G3.2.6.3&G3.2.6.1	B.1.1.7&B.1.1.7	intragenic
EPI_ISL_1749521	G3.2.6.3&G3.2.6.1	B.1.1.7&B.1.1.7	intragenic
EPI_ISL_1749523	G3.2.6.3&G3.2.6.1	B.1.1.7&B.1.1.7	intragenic
EPI_ISL_1749524	G3.2.6.3&G3.2.6.1	B.1.1.7&B.1.1.7	intragenic
EPI_ISL_1749525	G3.2.6.3&G3.2.6.1	B.1.1.7&B.1.1.7	intragenic
EPI_ISL_1749526	G3.2.6.3&G3.2.6.1	B.1.1.7&B.1.1.7	intragenic
EPI_ISL_1749527	G3.2.6.3&G3.2.6.1	B.1.1.7&B.1.1.7	intragenic
EPI_ISL_1749529	G3.2.6.3&G3.2.6.1	B.1.1.7&B.1.1.7	intragenic
EPI_ISL_1749530	G3.2.6.3&G3.2.6.1	B.1.1.7&B.1.1.7	intragenic
EPI_ISL_1749531	G3.2.6.3&G3.2.6.1	B.1.1.7&B.1.1.7	intragenic
EPI_ISL_1749532	G3.2.6.3&G3.2.6.1	B.1.1.7&B.1.1.7	intragenic
EPI_ISL_1749534	G3.2.6.3&G3.2.6.1	B.1.1.7&B.1.1.7	intragenic
EPI_ISL_1749536	G3.2.6.3&G3.2.6.1	B.1.1.7&B.1.1.7	intragenic
EPI_ISL_1749537	G3.2.6.3&G3.2.6.1	B.1.1.7&B.1.1.7	intragenic
EPI_ISL_1749539	G3.2.6.3&G3.2.6.1	B.1.1.7&B.1.1.7	intragenic
EPI_ISL_1749540	G3.2.6.3&G3.2.6.1	B.1.1.7&B.1.1.7	intragenic
EPI_ISL_1749542	G3.2.6.3&G3.2.6.1	B.1.1.7&B.1.1.7	intragenic
EPI_ISL_1749543	G3.2.6.3&G3.2.6.1	B.1.1.7&B.1.1.7	intragenic
EPI_ISL_1749548	G3.2.6.3&G3.2.6.1	B.1.1.7&B.1.1.7	intragenic
EPI_ISL_1749554	G3.2.6.3&G3.2.6.1	B.1.1.7&B.1.1.7	intragenic
EPI_ISL_1749555	G3.2.6.3&G3.2.6.1	B.1.1.7&B.1.1.7	intragenic
EPI_ISL_1749557	G3.2.6.3&G3.2.6.1	B.1.1.7&B.1.1.7	intragenic
EPI_ISL_1749558	G3.2.6.3&G3.2.6.1	B.1.1.7&B.1.1.7	intragenic
EPI_ISL_1749561	G3.2.6.3&G3.2.6.1	B.1.1.7&B.1.1.7	intragenic
EPI_ISL_1749563	G3.2.6.3&G3.2.6.1	B.1.1.7&B.1.1.7	intragenic
EPI_ISL_1749564	G3.2.6.3&G3.2.6.1	B.1.1.7&B.1.1.7	intragenic
EPI_ISL_1749565	G3.2.6.3&G3.2.6.1	B.1.1.7&B.1.1.7	intragenic
EPI_ISL_1749570	G3.2.6.3&G3.2.6.1	B.1.1.7&B.1.1.7	intragenic
EPI_ISL_1749571	G3.2.6.3&G3.2.6.1	B.1.1.7&B.1.1.7	intragenic
EPI_ISL_1749572	G3.2.6.3&G3.2.6.1	B.1.1.7&B.1.1.7	intragenic
EPI_ISL_1749573	G3.2.6.3&G3.2.6.1	B.1.1.7&B.1.1.7	intragenic
EPI_ISL_1749576	G3.2.6.3&G3.2.6.1	B.1.1.7&B.1.1.7	intragenic
EPI_ISL_1749577	G3.2.6.3&G3.2.6.1	B.1.1.7&B.1.1.7	intragenic
EPI_ISL_1749578	G3.2.6.3&G3.2.6.1	B.1.1.7&B.1.1.7	intragenic
EPI_ISL_1749579	G3.2.6.3&G3.2.6.1	B.1.1.7&B.1.1.7	intragenic
EPI_ISL_1749580	G3.2.6.3&G3.2.6.1	B.1.1.7&B.1.1.7	intragenic
EPI_ISL_1749581	G3.2.6.3&G3.2.6.1	B.1.1.7&B.1.1.7	intragenic
EPI_ISL_1749582	G3.2.6.3&G3.2.6.1	B.1.1.7&B.1.1.7	intragenic
EPI_ISL_1749588	G3.2.6.3&G3.2.6.1	B.1.1.7&B.1.1.7	intragenic
EPI_ISL_1749590	G3.2.6.3&G3.2.6.1	B.1.1.7&B.1.1.7	intragenic
EPI_ISL_1749591	G3.2.6.3&G3.2.6.1	B.1.1.7&B.1.1.7	intragenic
EPI_ISL_1749604	G3.2.6.3&G3.2.6.1	B.1.1.7&B.1.1.7	intragenic
EPI_ISL_1749613	G3.2.6.3&G3.2.6.1	B.1.1.7&B.1.1.7	intragenic
EPI_ISL_1749614	G3.2.6.3&G3.2.6.1	B.1.1.7&B.1.1.7	intragenic
EPI_ISL_1749615	G3.2.6.3&G3.2.6.1	B.1.1.7&B.1.1.7	intragenic
EPI_ISL_1749616	G3.2.6.3&G3.2.6.1	B.1.1.7&B.1.1.7	intragenic
EPI_ISL_1754920	G3.2.6.3&G3.2.6.1	B.1.1.7&B.1.1.7	intragenic
EPI_ISL_1754926	G3.2.6.3&G3.2.6.1	B.1.1.7&B.1.1.7	intragenic
EPI_ISL_1755020	G3.2.6.3&G3.2.6.1	B.1.1.7&B.1.1.7	intragenic
EPI_ISL_1755031	G3.2.6.3&G3.2.6.1	B.1.1.7&B.1.1.7	intragenic
EPI_ISL_1755032	G3.2.6.3&G3.2.6.1	B.1.1.7&B.1.1.7	intragenic
EPI_ISL_1755033	G3.2.6.3&G3.2.6.1	B.1.1.7&B.1.1.7	intragenic
EPI_ISL_1755036	G3.2.6.3&G3.2.6.1	B.1.1.7&B.1.1.7	intragenic
EPI_ISL_1755043	G3.2.6.3&G3.2.6.1	B.1.1.7&B.1.1.7	intragenic
EPI_ISL_1755064	G3.2.6.3&G3.2.6.1	B.1.1.7&B.1.1.7	intragenic
EPI_ISL_1755071	G3.2.6.3&G3.2.6.1	B.1.1.7&B.1.1.7	intragenic
EPI_ISL_1755080	G3.2.6.3&G3.2.6.1	B.1.1.7&B.1.1.7	intragenic
EPI_ISL_1755086	G3.2.6.3&G3.2.6.1	B.1.1.7&B.1.1.7	intragenic
EPI_ISL_1755090	G3.2.6.3&G3.2.6.1	B.1.1.7&B.1.1.7	intragenic
EPI_ISL_1755096	G3.2.6.3&G3.2.6.1	B.1.1.7&B.1.1.7	intragenic
EPI_ISL_1756550	G3.2.6.3&G3.2.6.1	B.1.1.7&B.1.1.7	intragenic
EPI_ISL_1756556	G3.2.6.3&G3.2.6.1	B.1.1.7&B.1.1.7	intragenic
EPI_ISL_1756558	G3.2.6.3&G3.2.6.1	B.1.1.7&B.1.1.7	intragenic
EPI_ISL_1756569	G3.2.6.3&G3.2.6.1	B.1.1.7&B.1.1.7	intragenic
EPI_ISL_1756593	G3.2.6.3&G3.2.6.1	B.1.1.7&B.1.1.7	intragenic
EPI_ISL_1756609	G3.2.6.3&G3.2.6.1	B.1.1.7&B.1.1.7	intragenic
EPI_ISL_1756611	G3.2.6.3&G3.2.6.1	B.1.1.7&B.1.1.7	intragenic
EPI_ISL_1756614	G3.2.6.3&G3.2.6.1	B.1.1.7&B.1.1.7	intragenic
EPI_ISL_1756617	G3.2.6.3&G3.2.6.1	B.1.1.7&B.1.1.7	intragenic
EPI_ISL_1756632	G3.2.6.3&G3.2.6.1	B.1.1.7&B.1.1.7	intragenic
EPI_ISL_1756634	G3.2.6.3&G3.2.6.1	B.1.1.7&B.1.1.7	intragenic
EPI_ISL_1756636	G3.2.6.3&G3.2.6.1	B.1.1.7&B.1.1.7	intragenic
EPI_ISL_1759457	G3.2.6.3&G3.2.6.1	B.1.1.7&B.1.1.7	intragenic
EPI_ISL_1759519	G3.2.6.3&G3.2.6.1	B.1.1.7&B.1.1.7	intragenic
EPI_ISL_1759531	G3.2.6.3&G3.2.6.1	B.1.1.7&B.1.1.7	intragenic
EPI_ISL_1759542	G3.2.6.3&G3.2.6.1	B.1.1.7&B.1.1.7	intragenic
EPI_ISL_1759543	G3.2.6.3&G3.2.6.1	B.1.1.7&B.1.1.7	intragenic
EPI_ISL_1759552	G3.2.6.3&G3.2.6.1	B.1.1.7&B.1.1.7	intragenic
EPI_ISL_1759658	G3.2.6.3&G3.2.6.1	B.1.1.7&B.1.1.7	intragenic
EPI_ISL_1786091	G3.4&G3.2	B.1.177&B.1.1	intergenic
EPI_ISL_1792894	G3.13.1&G3.2	B.1.526&B.1.1	intragenic
EPI_ISL_1797605	G3.2.6.3&G3.2.6.1	B.1.1.7&B.1.1.7	intragenic
EPI_ISL_1799220	G3.11.1&G3.2.6	B.1.429&B.1.1.7	intragenic
EPI_ISL_1801173	G3.2.10.1&G3.2.6	P.1.14&B.1.1.7	intergenic
EPI_ISL_1808264	G3.2.6.3&G3.2.6.1	B.1.1.7&B.1.1.7	intragenic
EPI_ISL_1816496	G3.11.1&G3.11.2	B.1.429&B.1.427	intergenic
EPI_ISL_1817298	G3.9.1&G3.2.6	B.1.258.7&B.1.1.7	intragenic
EPI_ISL_1837169	G3.2.6.2&G3.2.10	B.1.1.7&P.1.2	intergenic
EPI_ISL_1841046	G3.11.2&G3.2.6	B.1.427&B.1.1.7	intragenic
EPI_ISL_1863851	G3.4&G3.2.6	B.1.177&B.1.1.7	intergenic
EPI_ISL_1898717	G3.2.6.3&G3.2.6.1	B.1.1.7&B.1.1.7	intragenic
EPI_ISL_1927866	G3.2.4&G3.2.10	B.1.1.214&P.1.2	intergenic
EPI_ISL_1927931	G3.2.4&G3.2.10	B.1.1.214&P.1.2	intergenic
EPI_ISL_1927946	G3.2.4&G3.2.10	B.1.1.214&P.1.2	intergenic
EPI_ISL_1928023	G3.2.4&G3.2.10	B.1.1.214&P.1.2	intergenic
EPI_ISL_1928024	G3.2.4&G3.2.10	B.1.1.214&P.1.2	intergenic
EPI_ISL_1928054	G3.2.4&G3.2.10	B.1.1.214&P.1.2	intergenic
EPI_ISL_1928259	G3.2.4&G3.2.10	B.1.1.214&P.1.2	intergenic
EPI_ISL_1928260	G3.2.4&G3.2.10	B.1.1.214&P.1.2	intergenic
EPI_ISL_1928261	G3.2.4&G3.2.10	B.1.1.214&P.1.2	intergenic
EPI_ISL_1928263	G3.2.4&G3.2.10	B.1.1.214&P.1.2	intergenic
EPI_ISL_1928266	G3.2.4&G3.2.10	B.1.1.214&P.1.2	intergenic
EPI_ISL_1928267	G3.2.4&G3.2.10	B.1.1.214&P.1.2	intergenic
EPI_ISL_1928269	G3.2.4&G3.2.10	B.1.1.214&P.1.2	intergenic
EPI_ISL_1928270	G3.2.4&G3.2.10	B.1.1.214&P.1.2	intergenic
EPI_ISL_1928278	G3.2.4&G3.2.10	B.1.1.214&P.1.2	intergenic
EPI_ISL_1928318	G3.2.4&G3.2.10	B.1.1.214&P.1.2	intergenic
EPI_ISL_1928320	G3.2.4&G3.2.10	B.1.1.214&P.1.2	intergenic
EPI_ISL_1928321	G3.2.4&G3.2.10	B.1.1.214&P.1.2	intergenic
EPI_ISL_1929420	G3.2.4&G3.2.10	B.1.1.214&P.1.2	intergenic
EPI_ISL_1929422	G3.2.4&G3.2.10	B.1.1.214&P.1.2	intergenic
EPI_ISL_1930405	G3.2.4&G3.2.10	B.1.1.214&P.1.2	intergenic
EPI_ISL_1932333	G3.2.4&G3.2.10	B.1.1.214&P.1.2	intergenic
EPI_ISL_1932354	G3.2.4&G3.2.10	B.1.1.214&P.1.2	intergenic
EPI_ISL_1932356	G3.2.4&G3.2.10	B.1.1.214&P.1.2	intergenic
EPI_ISL_1932361	G3.2.4&G3.2.10	B.1.1.214&P.1.2	intergenic
EPI_ISL_1932370	G3.2.4&G3.2.10	B.1.1.214&P.1.2	intergenic
EPI_ISL_1932371	G3.2.4&G3.2.10	B.1.1.214&P.1.2	intergenic
EPI_ISL_1932729	G3.2.4&G3.2.10	B.1.1.214&P.1.2	intergenic
EPI_ISL_1932730	G3.2.4&G3.2.10	B.1.1.214&P.1.2	intergenic
EPI_ISL_1932731	G3.2.4&G3.2.10	B.1.1.214&P.1.2	intergenic
EPI_ISL_1932732	G3.2.4&G3.2.10	B.1.1.214&P.1.2	intergenic
EPI_ISL_1934225	G3.2.4&G3.2.10	B.1.1.214&P.1.2	intergenic
EPI_ISL_1939863	G3.2.6.3&G3.2.6.1	B.1.1.7&B.1.1.7	intragenic
EPI_ISL_1939866	G3.2.6.3&G3.2.6.1	B.1.1.7&B.1.1.7	intragenic
EPI_ISL_1939867	G3.2.6.3&G3.2.6.1	B.1.1.7&B.1.1.7	intragenic
EPI_ISL_1939869	G3.2.6.3&G3.2.6.1	B.1.1.7&B.1.1.7	intragenic
EPI_ISL_1939870	G3.2.6.3&G3.2.6.1	B.1.1.7&B.1.1.7	intragenic
EPI_ISL_1939873	G3.2.6.3&G3.2.6.1	B.1.1.7&B.1.1.7	intragenic
EPI_ISL_1973277	G3.2.4&G3.2.10	B.1.1.214&P.1.2	intergenic
EPI_ISL_2007707	G3.2.2.1&G3.2.10	C.37&P.1.2	intergenic
EPI_ISL_2013045	G3.3&G3.2	B.1.36&B.1.1	intergenic
EPI_ISL_2013046	G3.3&G3.2	B.1.36&B.1.1	intergenic
EPI_ISL_2014884	G3.2.4&G3.2.10	B.1.1.214&P.1.2	intergenic
EPI_ISL_2019183	G3.2.10.1&G3.2.6	P.1.14&B.1.1.7	intergenic
EPI_ISL_2020376	G3.2.6.3&G3.2.6.1	B.1.1.7&B.1.1.7	intragenic
EPI_ISL_2020549	G3.2.6.3&G3.2.6.1	B.1.1.7&B.1.1.7	intragenic
EPI_ISL_2029362	G3.2.6.3&G3.2.6.1	B.1.1.7&B.1.1.7	intragenic
EPI_ISL_2029365	G3.2.6.3&G3.2.6.1	B.1.1.7&B.1.1.7	intragenic
EPI_ISL_2029387	G3.2.6.3&G3.2.6.1	B.1.1.7&B.1.1.7	intragenic
EPI_ISL_2029540	G3.2.6.3&G3.2.6.1	B.1.1.7&B.1.1.7	intragenic
EPI_ISL_2029543	G3.2.6.3&G3.2.6.1	B.1.1.7&B.1.1.7	intragenic
EPI_ISL_2029545	G3.2.6.3&G3.2.6.1	B.1.1.7&B.1.1.7	intragenic
EPI_ISL_2029547	G3.2.6.3&G3.2.6.1	B.1.1.7&B.1.1.7	intragenic
EPI_ISL_2029550	G3.2.6.3&G3.2.6.1	B.1.1.7&B.1.1.7	intragenic
EPI_ISL_2029573	G3.2.6.3&G3.2.6.1	B.1.1.7&B.1.1.7	intragenic
EPI_ISL_2029596	G3.2.6.3&G3.2.6.1	B.1.1.7&B.1.1.7	intragenic
EPI_ISL_2046456	G3.2.10.1&G3.2.6	P.1.14&B.1.1.7	intergenic
EPI_ISL_2082702	G3.11.1&G3.2	B.1.429&B.1.1	intergenic
EPI_ISL_2108980	G3.2.6.3&G3.2.6.1	B.1.1.7&B.1.1.7	intragenic
EPI_ISL_2108986	G3.2.6.3&G3.2.6.1	B.1.1.7&B.1.1.7	intragenic
EPI_ISL_2108994	G3.2.6.3&G3.2.6.1	B.1.1.7&B.1.1.7	intragenic
EPI_ISL_2129313	G3.2.6&G3.2.10	B.1.1.7&P.1.2	intergenic
EPI_ISL_2137461	G3.2.6.3&G3.2.6.1	B.1.1.7&B.1.1.7	intragenic
EPI_ISL_2137607	G3.2.6.3&G3.2.6.1	B.1.1.7&B.1.1.7	intragenic
EPI_ISL_2137682	G3.2.6.3&G3.2.6.1	B.1.1.7&B.1.1.7	intragenic
EPI_ISL_2141498	G3.2.6.3&G3.2.6.1	B.1.1.7&B.1.1.7	intragenic
EPI_ISL_2141695	G3.2.6.3&G3.2.6.1	B.1.1.7&B.1.1.7	intragenic
EPI_ISL_2141804	G3.2.6.3&G3.2.6.1	B.1.1.7&B.1.1.7	intragenic
EPI_ISL_2141825	G3.2.6.3&G3.2.6.1	B.1.1.7&B.1.1.7	intragenic
EPI_ISL_2141859	G3.2.6.3&G3.2.6.1	B.1.1.7&B.1.1.7	intragenic
EPI_ISL_2141875	G3.2.6.3&G3.2.6.1	B.1.1.7&B.1.1.7	intragenic
EPI_ISL_2141888	G3.2.6.3&G3.2.6.1	B.1.1.7&B.1.1.7	intragenic
EPI_ISL_2141913	G3.2.6.3&G3.2.6.1	B.1.1.7&B.1.1.7	intragenic
EPI_ISL_2141999	G3.2.6.3&G3.2.6.1	B.1.1.7&B.1.1.7	intragenic
EPI_ISL_2143510	G3.2.6.3&G3.2.6.1	B.1.1.7&B.1.1.7	intragenic
EPI_ISL_2143580	G3.2.6.3&G3.2.6.1	B.1.1.7&B.1.1.7	intragenic
EPI_ISL_2143582	G3.2.6.3&G3.2.6.1	B.1.1.7&B.1.1.7	intragenic
EPI_ISL_2143671	G3.2.6.3&G3.2.6.1	B.1.1.7&B.1.1.7	intragenic
EPI_ISL_2143672	G3.2.6.3&G3.2.6.1	B.1.1.7&B.1.1.7	intragenic
EPI_ISL_2143680	G3.2.6.3&G3.2.6.1	B.1.1.7&B.1.1.7	intragenic
EPI_ISL_2143681	G3.2.6.3&G3.2.6.1	B.1.1.7&B.1.1.7	intragenic
EPI_ISL_2143707	G3.2.6.3&G3.2.6.1	B.1.1.7&B.1.1.7	intragenic
EPI_ISL_2143711	G3.2.6.3&G3.2.6.1	B.1.1.7&B.1.1.7	intragenic
EPI_ISL_2143937	G3.2.6.3&G3.2.6.1	B.1.1.7&B.1.1.7	intragenic
EPI_ISL_2143940	G3.2.6.3&G3.2.6.1	B.1.1.7&B.1.1.7	intragenic
EPI_ISL_2144007	G3.2.6.3&G3.2.6.1	B.1.1.7&B.1.1.7	intragenic
EPI_ISL_2144017	G3.2.6.3&G3.2.6.1	B.1.1.7&B.1.1.7	intragenic
EPI_ISL_2153190	G3.2.6.3&G3.2.6.1	B.1.1.7&B.1.1.7	intragenic
EPI_ISL_2153225	G3.2.6.3&G3.2.6.1	B.1.1.7&B.1.1.7	intragenic
EPI_ISL_2153226	G3.2.6.3&G3.2.6.1	B.1.1.7&B.1.1.7	intragenic
EPI_ISL_2153228	G3.2.6.3&G3.2.6.1	B.1.1.7&B.1.1.7	intragenic
EPI_ISL_2153258	G3.2.6.3&G3.2.6.1	B.1.1.7&B.1.1.7	intragenic
EPI_ISL_2153292	G3.2.6.3&G3.2.6.1	B.1.1.7&B.1.1.7	intragenic
EPI_ISL_2153348	G3.2.6.3&G3.2.6.1	B.1.1.7&B.1.1.7	intragenic
EPI_ISL_2153351	G3.2.6.3&G3.2.6.1	B.1.1.7&B.1.1.7	intragenic
EPI_ISL_2153411	G3.2.6.3&G3.2.6.1	B.1.1.7&B.1.1.7	intragenic
EPI_ISL_2171298	G3.2.6.3&G3.2.6.1	B.1.1.7&B.1.1.7	intragenic
EPI_ISL_2171320	G3.2.6.3&G3.2.6.1	B.1.1.7&B.1.1.7	intragenic
EPI_ISL_2171362	G3.2.6.3&G3.2.6.1	B.1.1.7&B.1.1.7	intragenic
EPI_ISL_2171386	G3.2.6.3&G3.2.6.1	B.1.1.7&B.1.1.7	intragenic
EPI_ISL_2171388	G3.2.6.3&G3.2.6.1	B.1.1.7&B.1.1.7	intragenic
EPI_ISL_2171391	G3.2.6.3&G3.2.6.1	B.1.1.7&B.1.1.7	intragenic
EPI_ISL_2171398	G3.2.6.3&G3.2.6.1	B.1.1.7&B.1.1.7	intragenic
EPI_ISL_2171399	G3.2.6.3&G3.2.6.1	B.1.1.7&B.1.1.7	intragenic
EPI_ISL_2171402	G3.2.6.3&G3.2.6.1	B.1.1.7&B.1.1.7	intragenic
EPI_ISL_2171404	G3.2.6.3&G3.2.6.1	B.1.1.7&B.1.1.7	intragenic
EPI_ISL_2171405	G3.2.6.3&G3.2.6.1	B.1.1.7&B.1.1.7	intragenic
EPI_ISL_2171599	G3.2.6.3&G3.2.6.1	B.1.1.7&B.1.1.7	intragenic
EPI_ISL_2184293	G3.2.6&G3.13	B.1.1.7&B.1.526	intergenic
EPI_ISL_2185304	G3.13&G3.2.6	B.1.526&B.1.1.7	intergenic
EPI_ISL_2185470	G3.2.10.1&G3.2.6	P.1.14&B.1.1.7	intergenic
EPI_ISL_2194061	G3.11.1&G3.2	B.1.429&B.1.1	intergenic
EPI_ISL_2194249	G3.2.6.3&G3.2.6.1	B.1.1.7&B.1.1.7	intragenic
EPI_ISL_2194254	G3.2.6.3&G3.2.6.1	B.1.1.7&B.1.1.7	intragenic
EPI_ISL_2194258	G3.2.6.3&G3.2.6.1	B.1.1.7&B.1.1.7	intragenic
EPI_ISL_2194271	G3.2.6.3&G3.2.6.1	B.1.1.7&B.1.1.7	intragenic
EPI_ISL_2194272	G3.2.6.3&G3.2.6.1	B.1.1.7&B.1.1.7	intragenic
EPI_ISL_2194273	G3.2.6.3&G3.2.6.1	B.1.1.7&B.1.1.7	intragenic
EPI_ISL_2194274	G3.2.6.3&G3.2.6.1	B.1.1.7&B.1.1.7	intragenic
EPI_ISL_2194276	G3.2.6.3&G3.2.6.1	B.1.1.7&B.1.1.7	intragenic
EPI_ISL_2194311	G3.2.6.3&G3.2.6.1	B.1.1.7&B.1.1.7	intragenic
EPI_ISL_2194320	G3.2.6.3&G3.2.6.1	B.1.1.7&B.1.1.7	intragenic
EPI_ISL_2194330	G3.2.6.3&G3.2.6.1	B.1.1.7&B.1.1.7	intragenic
EPI_ISL_2194340	G3.2.6.3&G3.2.6.1	B.1.1.7&B.1.1.7	intragenic
EPI_ISL_2194350	G3.2.6.3&G3.2.6.1	B.1.1.7&B.1.1.7	intragenic
EPI_ISL_2194449	G3.2.6.3&G3.2.6.1	B.1.1.7&B.1.1.7	intragenic
EPI_ISL_2194450	G3.2.6.3&G3.2.6.1	B.1.1.7&B.1.1.7	intragenic
EPI_ISL_2194452	G3.2.6.3&G3.2.6.1	B.1.1.7&B.1.1.7	intragenic
EPI_ISL_2194529	G3.2.6.3&G3.2.6.1	B.1.1.7&B.1.1.7	intragenic
EPI_ISL_2194530	G3.2.6.3&G3.2.6.1	B.1.1.7&B.1.1.7	intragenic
EPI_ISL_2194536	G3.2.6.3&G3.2.6.1	B.1.1.7&B.1.1.7	intragenic
EPI_ISL_2206808	G3.2.6.3&G3.2.6.1	B.1.1.7&B.1.1.7	intragenic
EPI_ISL_2210832	G3.2.6.3&G3.2.6.1	B.1.1.7&B.1.1.7	intragenic
EPI_ISL_2214771	G3.1&G3.2	B.1.2&B.1.1	intergenic
EPI_ISL_2226949	G3.2.6.3&G3.2.6.1	B.1.1.7&B.1.1.7	intragenic
EPI_ISL_2226983	G3.2.6.3&G3.2.6.1	B.1.1.7&B.1.1.7	intragenic
EPI_ISL_2226990	G3.2.6.3&G3.2.6.1	B.1.1.7&B.1.1.7	intragenic
EPI_ISL_2226994	G3.2.6.3&G3.2.6.1	B.1.1.7&B.1.1.7	intragenic
EPI_ISL_2227135	G3.2.6.3&G3.2.6.1	B.1.1.7&B.1.1.7	intragenic
EPI_ISL_2227149	G3.2.6.3&G3.2.6.1	B.1.1.7&B.1.1.7	intragenic
EPI_ISL_2227151	G3.2.6.3&G3.2.6.1	B.1.1.7&B.1.1.7	intragenic
EPI_ISL_2232257	G3.2.2.1&G3.2.10	C.37&P.1.2	intergenic
EPI_ISL_2232258	G3.2.2.1&G3.2.10	C.37&P.1.2	intergenic
EPI_ISL_2232275	G3.2.2.1&G3.2.10	C.37&P.1.2	intergenic
EPI_ISL_2232305	G3.2.2.1&G3.2.10	C.37&P.1.2	intergenic
EPI_ISL_2232310	G3.2.2.1&G3.2.10	C.37&P.1.2	intergenic
EPI_ISL_2245854	G3.2.2.1&G3.2.10	C.37&P.1.2	intergenic
EPI_ISL_2261491	G3.2.6.3&G3.2.6.1	B.1.1.7&B.1.1.7	intragenic
EPI_ISL_2261493	G3.2.6.3&G3.2.6.1	B.1.1.7&B.1.1.7	intragenic
EPI_ISL_2261494	G3.2.6.3&G3.2.6.1	B.1.1.7&B.1.1.7	intragenic
EPI_ISL_2261497	G3.2.6.3&G3.2.6.1	B.1.1.7&B.1.1.7	intragenic
EPI_ISL_2261502	G3.2.6.3&G3.2.6.1	B.1.1.7&B.1.1.7	intragenic
EPI_ISL_2261503	G3.2.6.3&G3.2.6.1	B.1.1.7&B.1.1.7	intragenic
EPI_ISL_2261511	G3.2.6.3&G3.2.6.1	B.1.1.7&B.1.1.7	intragenic
EPI_ISL_2261514	G3.2.6.3&G3.2.6.1	B.1.1.7&B.1.1.7	intragenic
EPI_ISL_2261516	G3.2.6.3&G3.2.6.1	B.1.1.7&B.1.1.7	intragenic
EPI_ISL_2261519	G3.2.6.3&G3.2.6.1	B.1.1.7&B.1.1.7	intragenic
EPI_ISL_2261521	G3.2.6.3&G3.2.6.1	B.1.1.7&B.1.1.7	intragenic
EPI_ISL_2261525	G3.2.6.3&G3.2.6.1	B.1.1.7&B.1.1.7	intragenic
EPI_ISL_2261526	G3.2.6.3&G3.2.6.1	B.1.1.7&B.1.1.7	intragenic
EPI_ISL_2261528	G3.2.6.3&G3.2.6.1	B.1.1.7&B.1.1.7	intragenic
EPI_ISL_2261532	G3.2.6.3&G3.2.6.1	B.1.1.7&B.1.1.7	intragenic
EPI_ISL_2261543	G3.2.6.3&G3.2.6.1	B.1.1.7&B.1.1.7	intragenic
EPI_ISL_2261547	G3.2.6.3&G3.2.6.1	B.1.1.7&B.1.1.7	intragenic
EPI_ISL_2266080	G3.2.6.3&G3.2.6.1	B.1.1.7&B.1.1.7	intragenic
EPI_ISL_2266082	G3.2.6.3&G3.2.6.1	B.1.1.7&B.1.1.7	intragenic
EPI_ISL_2266084	G3.2.6.3&G3.2.6.1	B.1.1.7&B.1.1.7	intragenic
EPI_ISL_2266086	G3.2.6.3&G3.2.6.1	B.1.1.7&B.1.1.7	intragenic
EPI_ISL_2266087	G3.2.6.3&G3.2.6.1	B.1.1.7&B.1.1.7	intragenic
EPI_ISL_2266088	G3.2.6.3&G3.2.6.1	B.1.1.7&B.1.1.7	intragenic
EPI_ISL_2266089	G3.2.6.3&G3.2.6.1	B.1.1.7&B.1.1.7	intragenic
EPI_ISL_2266091	G3.2.6.3&G3.2.6.1	B.1.1.7&B.1.1.7	intragenic
EPI_ISL_2266092	G3.2.6.3&G3.2.6.1	B.1.1.7&B.1.1.7	intragenic
EPI_ISL_2266098	G3.2.6.3&G3.2.6.1	B.1.1.7&B.1.1.7	intragenic
EPI_ISL_2271795	G3.2.6.3&G3.2.6.1	B.1.1.7&B.1.1.7	intragenic
EPI_ISL_2272816	G3.2.6.3&G3.2.6.1	B.1.1.7&B.1.1.7	intragenic
EPI_ISL_2272894	G3.2.6.3&G3.2.6.1	B.1.1.7&B.1.1.7	intragenic
EPI_ISL_2273759	G3.11.1&G3.2	B.1.429&B.1.1	intergenic
EPI_ISL_2275755	G3.2.6.3&G3.2.6.1	B.1.1.7&B.1.1.7	intragenic
EPI_ISL_2275756	G3.2.6.3&G3.2.6.1	B.1.1.7&B.1.1.7	intragenic
EPI_ISL_2275757	G3.2.6.3&G3.2.6.1	B.1.1.7&B.1.1.7	intragenic
EPI_ISL_2275761	G3.2.6.3&G3.2.6.1	B.1.1.7&B.1.1.7	intragenic
EPI_ISL_2275766	G3.2.6.3&G3.2.6.1	B.1.1.7&B.1.1.7	intragenic
EPI_ISL_2275767	G3.2.6.3&G3.2.6.1	B.1.1.7&B.1.1.7	intragenic
EPI_ISL_2275780	G3.2.6.3&G3.2.6.1	B.1.1.7&B.1.1.7	intragenic
EPI_ISL_2275988	G3.2.6.3&G3.2.6.1	B.1.1.7&B.1.1.7	intragenic
EPI_ISL_2275990	G3.2.6.3&G3.2.6.1	B.1.1.7&B.1.1.7	intragenic
EPI_ISL_2276016	G3.2.6.3&G3.2.6.1	B.1.1.7&B.1.1.7	intragenic
EPI_ISL_2276044	G3.2.6.3&G3.2.6.1	B.1.1.7&B.1.1.7	intragenic
EPI_ISL_2281919	G3.2.6.3&G3.2.6.1	B.1.1.7&B.1.1.7	intragenic
EPI_ISL_2281924	G3.2.6.3&G3.2.6.1	B.1.1.7&B.1.1.7	intragenic
EPI_ISL_2281928	G3.2.6.3&G3.2.6.1	B.1.1.7&B.1.1.7	intragenic
EPI_ISL_2281941	G3.2.6.3&G3.2.6.1	B.1.1.7&B.1.1.7	intragenic
EPI_ISL_2281942	G3.2.6.3&G3.2.6.1	B.1.1.7&B.1.1.7	intragenic
EPI_ISL_2281943	G3.2.6.3&G3.2.6.1	B.1.1.7&B.1.1.7	intragenic
EPI_ISL_2281944	G3.2.6.3&G3.2.6.1	B.1.1.7&B.1.1.7	intragenic
EPI_ISL_2281946	G3.2.6.3&G3.2.6.1	B.1.1.7&B.1.1.7	intragenic
EPI_ISL_2281981	G3.2.6.3&G3.2.6.1	B.1.1.7&B.1.1.7	intragenic
EPI_ISL_2281990	G3.2.6.3&G3.2.6.1	B.1.1.7&B.1.1.7	intragenic
EPI_ISL_2282000	G3.2.6.3&G3.2.6.1	B.1.1.7&B.1.1.7	intragenic
EPI_ISL_2282010	G3.2.6.3&G3.2.6.1	B.1.1.7&B.1.1.7	intragenic
EPI_ISL_2282027	G3.2.6.3&G3.2.6.1	B.1.1.7&B.1.1.7	intragenic
EPI_ISL_2282138	G3.2.6.3&G3.2.6.1	B.1.1.7&B.1.1.7	intragenic
EPI_ISL_2282139	G3.2.6.3&G3.2.6.1	B.1.1.7&B.1.1.7	intragenic
EPI_ISL_2282141	G3.2.6.3&G3.2.6.1	B.1.1.7&B.1.1.7	intragenic
EPI_ISL_2282218	G3.2.6.3&G3.2.6.1	B.1.1.7&B.1.1.7	intragenic
EPI_ISL_2282219	G3.2.6.3&G3.2.6.1	B.1.1.7&B.1.1.7	intragenic
EPI_ISL_2282225	G3.2.6.3&G3.2.6.1	B.1.1.7&B.1.1.7	intragenic
EPI_ISL_2296381	G3.2.6.2.1&G3.2.10	B.1.1.7&P.1.2	intragenic
EPI_ISL_2301833	G3.4&G3.10	B.1.177&B.1.221	intergenic
EPI_ISL_2305207	G3.2.6&G3.2.10.1	B.1.1.7&P.1.14	intragenic
EPI_ISL_2305350	G3.13&G3.2.6	B.1.526&B.1.1.7	intergenic
EPI_ISL_2313895	G3.2.6.3&G3.2.6.1	B.1.1.7&B.1.1.7	intragenic
EPI_ISL_2313896	G3.2.6.3&G3.2.6.1	B.1.1.7&B.1.1.7	intragenic
EPI_ISL_2313897	G3.2.6.3&G3.2.6.1	B.1.1.7&B.1.1.7	intragenic
EPI_ISL_2330516	G3.2.4&G3.2.10	B.1.1.214&P.1.2	intergenic
EPI_ISL_2335247	G3.2.4&G3.2.10	B.1.1.214&P.1.2	intergenic
EPI_ISL_2335372	G3.2.4&G3.2.10	B.1.1.214&P.1.2	intergenic
EPI_ISL_2335432	G3.2.4&G3.2.10	B.1.1.214&P.1.2	intergenic
EPI_ISL_2335433	G3.2.4&G3.2.10	B.1.1.214&P.1.2	intergenic
EPI_ISL_2335437	G3.2.4&G3.2.10	B.1.1.214&P.1.2	intergenic
EPI_ISL_2335439	G3.2.4&G3.2.10	B.1.1.214&P.1.2	intergenic
EPI_ISL_2335440	G3.2.4&G3.2.10	B.1.1.214&P.1.2	intergenic
EPI_ISL_2336849	G3.2.4&G3.2.10	B.1.1.214&P.1.2	intergenic
EPI_ISL_2340761	G3.11.1&G3.2	B.1.429&B.1.1	intergenic
EPI_ISL_2356945	G3.2.6.3&G3.2.6.1	B.1.1.7&B.1.1.7	intragenic
EPI_ISL_2356960	G3.2.6.3&G3.2.6.1	B.1.1.7&B.1.1.7	intragenic
EPI_ISL_2356962	G3.2.6.3&G3.2.6.1	B.1.1.7&B.1.1.7	intragenic
EPI_ISL_2356963	G3.2.6.3&G3.2.6.1	B.1.1.7&B.1.1.7	intragenic
EPI_ISL_2357020	G3.2.6.3&G3.2.6.1	B.1.1.7&B.1.1.7	intragenic
EPI_ISL_2357029	G3.2.6.3&G3.2.6.1	B.1.1.7&B.1.1.7	intragenic
EPI_ISL_2357116	G3.2.6.3&G3.2.6.1	B.1.1.7&B.1.1.7	intragenic
EPI_ISL_2357119	G3.2.6.3&G3.2.6.1	B.1.1.7&B.1.1.7	intragenic
EPI_ISL_2374058	G3.2.6.3&G3.2.6.1	B.1.1.7&B.1.1.7	intragenic
EPI_ISL_2374067	G3.2.6.3&G3.2.6.1	B.1.1.7&B.1.1.7	intragenic
EPI_ISL_2374068	G3.2.6.3&G3.2.6.1	B.1.1.7&B.1.1.7	intragenic
EPI_ISL_2374072	G3.2.6.3&G3.2.6.1	B.1.1.7&B.1.1.7	intragenic
EPI_ISL_2397857	G3.2.10.1&G3.2.6	P.1.14&B.1.1.7	intergenic
EPI_ISL_2397944	G3.2.10.1&G3.2.6	P.1.14&B.1.1.7	intergenic
EPI_ISL_2398031	G3.13&G3.2.6	B.1.526&B.1.1.7	intergenic
EPI_ISL_2414140	G3.2.6.3&G3.2.6.1	B.1.1.7&B.1.1.7	intragenic
EPI_ISL_2414569	G3.2.6.3&G3.2.6.1	B.1.1.7&B.1.1.7	intragenic
EPI_ISL_2414936	G3.2.6.3&G3.2.6.1	B.1.1.7&B.1.1.7	intragenic
EPI_ISL_2416466	G3.2.6.3&G3.2.6.1	B.1.1.7&B.1.1.7	intragenic
EPI_ISL_2416512	G3.2.6.3&G3.2.6.1	B.1.1.7&B.1.1.7	intragenic
EPI_ISL_2455673	G3.2.6.3&G3.2.6.1	B.1.1.7&B.1.1.7	intragenic
EPI_ISL_2459016	G3.3&G3.2	B.1.36&B.1.1	intergenic
EPI_ISL_2466331	G3.2.6&G3.2.10	B.1.1.7&P.1.2	intergenic
EPI_ISL_2471134	G3.2.6.3&G3.2.6.1	B.1.1.7&B.1.1.7	intragenic
EPI_ISL_2471138	G3.2.6.3&G3.2.6.1	B.1.1.7&B.1.1.7	intragenic
EPI_ISL_2471140	G3.2.6.3&G3.2.6.1	B.1.1.7&B.1.1.7	intragenic
EPI_ISL_2471141	G3.2.6.3&G3.2.6.1	B.1.1.7&B.1.1.7	intragenic
EPI_ISL_2471143	G3.2.6.3&G3.2.6.1	B.1.1.7&B.1.1.7	intragenic
EPI_ISL_2471149	G3.2.6.3&G3.2.6.1	B.1.1.7&B.1.1.7	intragenic
EPI_ISL_2471153	G3.2.6.3&G3.2.6.1	B.1.1.7&B.1.1.7	intragenic
EPI_ISL_2471155	G3.2.6.3&G3.2.6.1	B.1.1.7&B.1.1.7	intragenic
EPI_ISL_2471162	G3.2.6.3&G3.2.6.1	B.1.1.7&B.1.1.7	intragenic
EPI_ISL_2471168	G3.2.6.3&G3.2.6.1	B.1.1.7&B.1.1.7	intragenic
EPI_ISL_2471174	G3.2.6.3&G3.2.6.1	B.1.1.7&B.1.1.7	intragenic
EPI_ISL_2471175	G3.2.6.3&G3.2.6.1	B.1.1.7&B.1.1.7	intragenic
EPI_ISL_2471177	G3.2.6.3&G3.2.6.1	B.1.1.7&B.1.1.7	intragenic
EPI_ISL_2471178	G3.2.6.3&G3.2.6.1	B.1.1.7&B.1.1.7	intragenic
EPI_ISL_2471181	G3.2.6.3&G3.2.6.1	B.1.1.7&B.1.1.7	intragenic
EPI_ISL_2471182	G3.2.6.3&G3.2.6.1	B.1.1.7&B.1.1.7	intragenic
EPI_ISL_2550875	G3.2.6.3&G3.2.6.1	B.1.1.7&B.1.1.7	intragenic
EPI_ISL_2550890	G3.2.6.3&G3.2.6.1	B.1.1.7&B.1.1.7	intragenic
EPI_ISL_2550892	G3.2.6.3&G3.2.6.1	B.1.1.7&B.1.1.7	intragenic
EPI_ISL_2550893	G3.2.6.3&G3.2.6.1	B.1.1.7&B.1.1.7	intragenic
EPI_ISL_2550949	G3.2.6.3&G3.2.6.1	B.1.1.7&B.1.1.7	intragenic
EPI_ISL_2550958	G3.2.6.3&G3.2.6.1	B.1.1.7&B.1.1.7	intragenic
EPI_ISL_2551044	G3.2.6.3&G3.2.6.1	B.1.1.7&B.1.1.7	intragenic
EPI_ISL_2618369	G3.11.1&G3.2	B.1.429&B.1.1	intergenic
EPI_ISL_2618765	G3.2.6.3&G3.2.6.1	B.1.1.7&B.1.1.7	intragenic
EPI_ISL_2618767	G3.2.6.3&G3.2.6.1	B.1.1.7&B.1.1.7	intragenic
EPI_ISL_2618768	G3.2.6.3&G3.2.6.1	B.1.1.7&B.1.1.7	intragenic
EPI_ISL_2618788	G3.2.6.3&G3.2.6.1	B.1.1.7&B.1.1.7	intragenic
EPI_ISL_2618790	G3.2.6.3&G3.2.6.1	B.1.1.7&B.1.1.7	intragenic
EPI_ISL_2618833	G3.2.6.3&G3.2.6.1	B.1.1.7&B.1.1.7	intragenic
EPI_ISL_2618863	G3.2.6.3&G3.2.6.1	B.1.1.7&B.1.1.7	intragenic
EPI_ISL_2618916	G3.2.6.3&G3.2.6.1	B.1.1.7&B.1.1.7	intragenic
EPI_ISL_2618923	G3.2.6.3&G3.2.6.1	B.1.1.7&B.1.1.7	intragenic
EPI_ISL_2618924	G3.2.6.3&G3.2.6.1	B.1.1.7&B.1.1.7	intragenic
EPI_ISL_2618935	G3.2.6.3&G3.2.6.1	B.1.1.7&B.1.1.7	intragenic
EPI_ISL_2619053	G3.2.6.3&G3.2.6.1	B.1.1.7&B.1.1.7	intragenic
EPI_ISL_2619071	G3.2.6.3&G3.2.6.1	B.1.1.7&B.1.1.7	intragenic
EPI_ISL_2619073	G3.2.6.3&G3.2.6.1	B.1.1.7&B.1.1.7	intragenic
EPI_ISL_2619163	G3.2.6.3&G3.2.6.1	B.1.1.7&B.1.1.7	intragenic
EPI_ISL_2619213	G3.2.6.3&G3.2.6.1	B.1.1.7&B.1.1.7	intragenic
EPI_ISL_2619231	G3.2.6.3&G3.2.6.1	B.1.1.7&B.1.1.7	intragenic
EPI_ISL_2619238	G3.2.6.3&G3.2.6.1	B.1.1.7&B.1.1.7	intragenic
EPI_ISL_2619424	G3.2.6.3&G3.2.6.1	B.1.1.7&B.1.1.7	intragenic
EPI_ISL_2619462	G3.2.6.3&G3.2.6.1	B.1.1.7&B.1.1.7	intragenic
EPI_ISL_2619798	G3.2.6.3&G3.2.6.1	B.1.1.7&B.1.1.7	intragenic
EPI_ISL_2619825	G3.2.6.3&G3.2.6.1	B.1.1.7&B.1.1.7	intragenic
EPI_ISL_2619843	G3.2.6.3&G3.2.6.1	B.1.1.7&B.1.1.7	intragenic
EPI_ISL_2620103	G3.2.6.3&G3.2.6.1	B.1.1.7&B.1.1.7	intragenic
EPI_ISL_2620104	G3.2.6.3&G3.2.6.1	B.1.1.7&B.1.1.7	intragenic
EPI_ISL_2620497	G3.2.6.3&G3.2.6.1	B.1.1.7&B.1.1.7	intragenic
EPI_ISL_2620608	G3.2.6.3&G3.2.6.1	B.1.1.7&B.1.1.7	intragenic
EPI_ISL_2620612	G3.2.6.3&G3.2.6.1	B.1.1.7&B.1.1.7	intragenic
EPI_ISL_2620615	G3.2.6.3&G3.2.6.1	B.1.1.7&B.1.1.7	intragenic
EPI_ISL_2620624	G3.2.6.3&G3.2.6.1	B.1.1.7&B.1.1.7	intragenic
EPI_ISL_2620627	G3.2.6.3&G3.2.6.1	B.1.1.7&B.1.1.7	intragenic
EPI_ISL_2620629	G3.2.6.3&G3.2.6.1	B.1.1.7&B.1.1.7	intragenic
EPI_ISL_2641773	G3.2.6.3&G3.2.6.1	B.1.1.7&B.1.1.7	intragenic
EPI_ISL_2641776	G3.2.6.3&G3.2.6.1	B.1.1.7&B.1.1.7	intragenic
EPI_ISL_2641839	G3.2.6.3&G3.2.6.1	B.1.1.7&B.1.1.7	intragenic
EPI_ISL_2641941	G3.2.6.3&G3.2.6.1	B.1.1.7&B.1.1.7	intragenic
EPI_ISL_2642042	G3.2.6.3&G3.2.6.1	B.1.1.7&B.1.1.7	intragenic
EPI_ISL_2687623	G3.2.6.3&G3.2.6.1	B.1.1.7&B.1.1.7	intragenic
EPI_ISL_2687654	G3.2.6.3&G3.2.6.1	B.1.1.7&B.1.1.7	intragenic
EPI_ISL_2687720	G3.2.6.3&G3.2.6.1	B.1.1.7&B.1.1.7	intragenic
EPI_ISL_2725342	G3.2.6.3&G3.2.6.1	B.1.1.7&B.1.1.7	intragenic
EPI_ISL_2725344	G3.2.6.3&G3.2.6.1	B.1.1.7&B.1.1.7	intragenic
EPI_ISL_2725345	G3.2.6.3&G3.2.6.1	B.1.1.7&B.1.1.7	intragenic
EPI_ISL_2725390	G3.2.6.3&G3.2.6.1	B.1.1.7&B.1.1.7	intragenic
EPI_ISL_2759783	G3.2.6.3&G3.2.6.1	B.1.1.7&B.1.1.7	intragenic
EPI_ISL_2759784	G3.2.6.3&G3.2.6.1	B.1.1.7&B.1.1.7	intragenic
EPI_ISL_2759790	G3.2.6.3&G3.2.6.1	B.1.1.7&B.1.1.7	intragenic
EPI_ISL_2759801	G3.2.6.3&G3.2.6.1	B.1.1.7&B.1.1.7	intragenic
EPI_ISL_2759805	G3.2.6.3&G3.2.6.1	B.1.1.7&B.1.1.7	intragenic
EPI_ISL_2759806	G3.2.6.3&G3.2.6.1	B.1.1.7&B.1.1.7	intragenic
EPI_ISL_2759808	G3.2.6.3&G3.2.6.1	B.1.1.7&B.1.1.7	intragenic
EPI_ISL_2759810	G3.2.6.3&G3.2.6.1	B.1.1.7&B.1.1.7	intragenic
EPI_ISL_2759812	G3.2.6.3&G3.2.6.1	B.1.1.7&B.1.1.7	intragenic
EPI_ISL_2759815	G3.2.6.3&G3.2.6.1	B.1.1.7&B.1.1.7	intragenic
EPI_ISL_2792537	G3.2.6.3&G3.2.6.1	B.1.1.7&B.1.1.7	intragenic
EPI_ISL_2792558	G3.2.6.3&G3.2.6.1	B.1.1.7&B.1.1.7	intragenic
EPI_ISL_2792562	G3.2.6.3&G3.2.6.1	B.1.1.7&B.1.1.7	intragenic
EPI_ISL_2792605	G3.2.6.3&G3.2.6.1	B.1.1.7&B.1.1.7	intragenic
EPI_ISL_2792607	G3.2.6.3&G3.2.6.1	B.1.1.7&B.1.1.7	intragenic
EPI_ISL_2792608	G3.2.6.3&G3.2.6.1	B.1.1.7&B.1.1.7	intragenic
EPI_ISL_2792611	G3.2.6.3&G3.2.6.1	B.1.1.7&B.1.1.7	intragenic
EPI_ISL_2792613	G3.2.6.3&G3.2.6.1	B.1.1.7&B.1.1.7	intragenic
EPI_ISL_2792616	G3.2.6.3&G3.2.6.1	B.1.1.7&B.1.1.7	intragenic
EPI_ISL_2792624	G3.2.6.3&G3.2.6.1	B.1.1.7&B.1.1.7	intragenic
EPI_ISL_2792642	G3.2.6.3&G3.2.6.1	B.1.1.7&B.1.1.7	intragenic
EPI_ISL_2792644	G3.2.6.3&G3.2.6.1	B.1.1.7&B.1.1.7	intragenic
EPI_ISL_2792662	G3.2.6.3&G3.2.6.1	B.1.1.7&B.1.1.7	intragenic
EPI_ISL_2792670	G3.2.6.3&G3.2.6.1	B.1.1.7&B.1.1.7	intragenic
EPI_ISL_2792712	G3.2.6.3&G3.2.6.1	B.1.1.7&B.1.1.7	intragenic
EPI_ISL_2792727	G3.2.6.3&G3.2.6.1	B.1.1.7&B.1.1.7	intragenic
EPI_ISL_2793025	G3.2.6.3&G3.2.6.1	B.1.1.7&B.1.1.7	intragenic
EPI_ISL_2793115	G3.2.6.3&G3.2.6.1	B.1.1.7&B.1.1.7	intragenic
EPI_ISL_2793325	G3.2.6.3&G3.2.6.1	B.1.1.7&B.1.1.7	intragenic
EPI_ISL_2793402	G3.2.6.3&G3.2.6.1	B.1.1.7&B.1.1.7	intragenic
EPI_ISL_2794071	G3.2.6.3&G3.2.6.1	B.1.1.7&B.1.1.7	intragenic
EPI_ISL_2794080	G3.2.6.3&G3.2.6.1	B.1.1.7&B.1.1.7	intragenic
EPI_ISL_2794094	G3.2.6.3&G3.2.6.1	B.1.1.7&B.1.1.7	intragenic
EPI_ISL_2794670	G3.2.6.3&G3.2.6.1	B.1.1.7&B.1.1.7	intragenic
EPI_ISL_2794837	G3.2.6.3&G3.2.6.1	B.1.1.7&B.1.1.7	intragenic
EPI_ISL_2794848	G3.2.6.3&G3.2.6.1	B.1.1.7&B.1.1.7	intragenic
EPI_ISL_2794854	G3.2.6.3&G3.2.6.1	B.1.1.7&B.1.1.7	intragenic
EPI_ISL_2794855	G3.2.6.3&G3.2.6.1	B.1.1.7&B.1.1.7	intragenic
EPI_ISL_2794874	G3.2.6.3&G3.2.6.1	B.1.1.7&B.1.1.7	intragenic
EPI_ISL_2794877	G3.2.6.3&G3.2.6.1	B.1.1.7&B.1.1.7	intragenic
EPI_ISL_2794965	G3.2.6.3&G3.2.6.1	B.1.1.7&B.1.1.7	intragenic
EPI_ISL_2794990	G3.2.6.3&G3.2.6.1	B.1.1.7&B.1.1.7	intragenic
EPI_ISL_2795213	G3.2.6.3&G3.2.6.1	B.1.1.7&B.1.1.7	intragenic
EPI_ISL_2795216	G3.2.6.3&G3.2.6.1	B.1.1.7&B.1.1.7	intragenic
EPI_ISL_2795218	G3.2.6.3&G3.2.6.1	B.1.1.7&B.1.1.7	intragenic
EPI_ISL_2795252	G3.2.6.3&G3.2.6.1	B.1.1.7&B.1.1.7	intragenic
EPI_ISL_2795571	G3.2.6.3&G3.2.6.1	B.1.1.7&B.1.1.7	intragenic
EPI_ISL_2795585	G3.2.6.3&G3.2.6.1	B.1.1.7&B.1.1.7	intragenic
EPI_ISL_2795605	G3.2.6.3&G3.2.6.1	B.1.1.7&B.1.1.7	intragenic
EPI_ISL_2798356	G3.4&G3.2.6	B.1.177&B.1.1.7	intergenic
EPI_ISL_2834207	G3.2.6.2&G3.2.10	B.1.1.7&P.1.2	intergenic
EPI_ISL_2844525	G3.2.6.3&G3.2.6.1	B.1.1.7&B.1.1.7	intragenic
EPI_ISL_2844636	G3.2.6.3&G3.2.6.1	B.1.1.7&B.1.1.7	intragenic
EPI_ISL_2872682	G3.14&G3.2.6	B.1.617.2&B.1.1.7	intergenic
EPI_ISL_2888127	G3.2.6.3&G3.2.6.1	B.1.1.7&B.1.1.7	intragenic
EPI_ISL_2888290	G3.2.6.3&G3.2.6.1	B.1.1.7&B.1.1.7	intragenic
EPI_ISL_2889023	G3.2.6.3&G3.2.6.1	B.1.1.7&B.1.1.7	intragenic
EPI_ISL_2889255	G3.2.6.3&G3.2.6.1	B.1.1.7&B.1.1.7	intragenic
EPI_ISL_2980158	G3.2.6.3&G3.2.6.1	B.1.1.7&B.1.1.7	intragenic
EPI_ISL_2980985	G3.2.6.3&G3.2.6.1	B.1.1.7&B.1.1.7	intragenic
EPI_ISL_2984186	G3.2.6.2&G3.14	B.1.1.7&B.1.617.2	intergenic
EPI_ISL_3014255	G3.2.6.3&G3.2.6.1	B.1.1.7&B.1.1.7	intragenic
EPI_ISL_3020889	G3.2.6.3&G3.2.6.1	B.1.1.7&B.1.1.7	intragenic
EPI_ISL_3050747	G3.1&G3.2	B.1.2&B.1.1	intergenic
EPI_ISL_3056085	G3.2.6.3&G3.2.6.1	B.1.1.7&B.1.1.7	intragenic
EPI_ISL_3056089	G3.2.6.3&G3.2.6.1	B.1.1.7&B.1.1.7	intragenic
EPI_ISL_3056095	G3.2.6.3&G3.2.6.1	B.1.1.7&B.1.1.7	intragenic
EPI_ISL_3098489	G3&G1.1	B.1&A.3	intergenic
EPI_ISL_3100409	G3.2.6.3&G3.2.6.1	B.1.1.7&B.1.1.7	intragenic
EPI_ISL_3127733	G3.1&G3.11.1	B.1.2&B.1.429	intergenic
EPI_ISL_3129594	G3.2.6.3&G3.2.6.1	B.1.1.7&B.1.1.7	intragenic
EPI_ISL_3156762	G3.2.6.3&G3.2.6.1	B.1.1.7&B.1.1.7	intragenic
EPI_ISL_3156767	G3.2.6.3&G3.2.6.1	B.1.1.7&B.1.1.7	intragenic
EPI_ISL_3156777	G3.2.6.3&G3.2.6.1	B.1.1.7&B.1.1.7	intragenic
EPI_ISL_3156789	G3.2.6.3&G3.2.6.1	B.1.1.7&B.1.1.7	intragenic
EPI_ISL_3158417	G3.2.6.3&G3.2.6.1	B.1.1.7&B.1.1.7	intragenic
EPI_ISL_3158443	G3.2.6.3&G3.2.6.1	B.1.1.7&B.1.1.7	intragenic
EPI_ISL_3158552	G3.2.6.3&G3.2.6.1	B.1.1.7&B.1.1.7	intragenic
EPI_ISL_3158564	G3.2.6.3&G3.2.6.1	B.1.1.7&B.1.1.7	intragenic
EPI_ISL_3159147	G3.2.6.3&G3.2.6.1	B.1.1.7&B.1.1.7	intragenic
EPI_ISL_3159163	G3.2.6.3&G3.2.6.1	B.1.1.7&B.1.1.7	intragenic
EPI_ISL_3159165	G3.2.6.3&G3.2.6.1	B.1.1.7&B.1.1.7	intragenic
EPI_ISL_3159224	G3.2.6.3&G3.2.6.1	B.1.1.7&B.1.1.7	intragenic
EPI_ISL_3159301	G3.2.6.3&G3.2.6.1	B.1.1.7&B.1.1.7	intragenic
EPI_ISL_3159432	G3.2.6.3&G3.2.6.1	B.1.1.7&B.1.1.7	intragenic
EPI_ISL_3199990	G3.2.4&G3.2.10	B.1.1.214&P.1.2	intergenic
EPI_ISL_3204238	G3.2.6.3&G3.2.6.1	B.1.1.7&B.1.1.7	intragenic
EPI_ISL_3204250	G3.2.6.3&G3.2.6.1	B.1.1.7&B.1.1.7	intragenic
EPI_ISL_3204252	G3.2.6.3&G3.2.6.1	B.1.1.7&B.1.1.7	intragenic
EPI_ISL_3204253	G3.2.6.3&G3.2.6.1	B.1.1.7&B.1.1.7	intragenic
EPI_ISL_3208115	G3.2.6.3&G3.2.6.1	B.1.1.7&B.1.1.7	intragenic
EPI_ISL_3208743	G3.2.6.3&G3.2.6.1	B.1.1.7&B.1.1.7	intragenic
EPI_ISL_3209837	G3.2.6.3&G3.2.6.1	B.1.1.7&B.1.1.7	intragenic
EPI_ISL_3257482	G3.14&G3.2.6	B.1.617.2&B.1.1.7	intergenic
EPI_ISL_3264960	G3.2.6.3&G3.2.6.1	B.1.1.7&B.1.1.7	intragenic
EPI_ISL_3270782	G3.2.6.3&G3.2.6.1	B.1.1.7&B.1.1.7	intragenic
EPI_ISL_3270789	G3.2.6.3&G3.2.6.1	B.1.1.7&B.1.1.7	intragenic
EPI_ISL_3270799	G3.2.6.3&G3.2.6.1	B.1.1.7&B.1.1.7	intragenic
EPI_ISL_3275883	G3.2.6.3&G3.2.6.1	B.1.1.7&B.1.1.7	intragenic
EPI_ISL_3343818	G3.2.6&G3.2.10	B.1.1.7&P.1.2	intergenic
EPI_ISL_3356356	G3.2.6.3&G3.2.6.1	B.1.1.7&B.1.1.7	intragenic
EPI_ISL_3394054	G3.2.6&G3.1	B.1.1.7&B.1.2	intergenic
EPI_ISL_3776905	G3.2.6&G3.2.10	B.1.1.7&P.1.2	intergenic
EPI_ISL_3777171	G3.2.6.2&G3.2.10	B.1.1.7&P.1.2	intergenic
EPI_ISL_3781781	G3.2.6.3&G3.2.6.1	B.1.1.7&B.1.1.7	intragenic
EPI_ISL_3781791	G3.2.6.3&G3.2.6.1	B.1.1.7&B.1.1.7	intragenic
EPI_ISL_3781928	G3.2.6.3&G3.2.6.1	B.1.1.7&B.1.1.7	intragenic
EPI_ISL_3782191	G3.2.6.3&G3.2.6.1	B.1.1.7&B.1.1.7	intragenic
EPI_ISL_3784760	G3.2.6.3&G3.2.6.1	B.1.1.7&B.1.1.7	intragenic
EPI_ISL_3784913	G3.2.6.3&G3.2.6.1	B.1.1.7&B.1.1.7	intragenic
EPI_ISL_3785091	G3.2.6.3&G3.2.6.1	B.1.1.7&B.1.1.7	intragenic
EPI_ISL_3785101	G3.2.6.3&G3.2.6.1	B.1.1.7&B.1.1.7	intragenic
EPI_ISL_3785125	G3.2.6.3&G3.2.6.1	B.1.1.7&B.1.1.7	intragenic
EPI_ISL_3785487	G3.2.6.3&G3.2.6.1	B.1.1.7&B.1.1.7	intragenic
EPI_ISL_3785509	G3.2.6.3&G3.2.6.1	B.1.1.7&B.1.1.7	intragenic
EPI_ISL_3785547	G3.2.6.3&G3.2.6.1	B.1.1.7&B.1.1.7	intragenic
EPI_ISL_3785662	G3.2.6.3&G3.2.6.1	B.1.1.7&B.1.1.7	intragenic
EPI_ISL_3785720	G3.2.6.3&G3.2.6.1	B.1.1.7&B.1.1.7	intragenic
EPI_ISL_3785741	G3.2.6.3&G3.2.6.1	B.1.1.7&B.1.1.7	intragenic
EPI_ISL_3786267	G3.2.6.3&G3.2.6.1	B.1.1.7&B.1.1.7	intragenic
EPI_ISL_3786314	G3.2.6.3&G3.2.6.1	B.1.1.7&B.1.1.7	intragenic
EPI_ISL_3786376	G3.2.6.3&G3.2.6.1	B.1.1.7&B.1.1.7	intragenic
EPI_ISL_3786403	G3.2.6.3&G3.2.6.1	B.1.1.7&B.1.1.7	intragenic
EPI_ISL_3786412	G3.2.6.3&G3.2.6.1	B.1.1.7&B.1.1.7	intragenic
EPI_ISL_3786477	G3.2.6.3&G3.2.6.1	B.1.1.7&B.1.1.7	intragenic
EPI_ISL_3786586	G3.2.6.3&G3.2.6.1	B.1.1.7&B.1.1.7	intragenic
EPI_ISL_3786713	G3.2.6.3&G3.2.6.1	B.1.1.7&B.1.1.7	intragenic
EPI_ISL_3793089	G3.2.6.3&G3.2.6.1	B.1.1.7&B.1.1.7	intragenic
EPI_ISL_3793951	G3.2.6.3&G3.2.6.1	B.1.1.7&B.1.1.7	intragenic
EPI_ISL_3795183	G3.2.6.3&G3.2.6.1	B.1.1.7&B.1.1.7	intragenic
EPI_ISL_3795293	G3.2.6.3&G3.2.6.1	B.1.1.7&B.1.1.7	intragenic
EPI_ISL_3795378	G3.2.6.3&G3.2.6.1	B.1.1.7&B.1.1.7	intragenic
EPI_ISL_3804069	G3.2.6.3&G3.2.6.1	B.1.1.7&B.1.1.7	intragenic
EPI_ISL_3804073	G3.2.6.3&G3.2.6.1	B.1.1.7&B.1.1.7	intragenic
EPI_ISL_3804422	G3.2.6.3&G3.2.6.1	B.1.1.7&B.1.1.7	intragenic
EPI_ISL_3804525	G3.2.6.3&G3.2.6.1	B.1.1.7&B.1.1.7	intragenic
EPI_ISL_3804541	G3.2.6.3&G3.2.6.1	B.1.1.7&B.1.1.7	intragenic
EPI_ISL_3804542	G3.2.6.3&G3.2.6.1	B.1.1.7&B.1.1.7	intragenic
EPI_ISL_3804547	G3.2.6.3&G3.2.6.1	B.1.1.7&B.1.1.7	intragenic
EPI_ISL_4228128	G3.2.6.3&G3.2.6.1	B.1.1.7&B.1.1.7	intragenic
EPI_ISL_4228140	G3.2.6.3&G3.2.6.1	B.1.1.7&B.1.1.7	intragenic
EPI_ISL_4548564	G3.2.6.3&G3.2.6.1	B.1.1.7&B.1.1.7	intragenic
EPI_ISL_4548567	G3.2.6.3&G3.2.6.1	B.1.1.7&B.1.1.7	intragenic
EPI_ISL_4548594	G3.2.6.3&G3.2.6.1	B.1.1.7&B.1.1.7	intragenic
EPI_ISL_4548599	G3.2.6.3&G3.2.6.1	B.1.1.7&B.1.1.7	intragenic
EPI_ISL_4548616	G3.2.6.3&G3.2.6.1	B.1.1.7&B.1.1.7	intragenic
EPI_ISL_4548642	G3.2.6.3&G3.2.6.1	B.1.1.7&B.1.1.7	intragenic
EPI_ISL_4548643	G3.2.6.3&G3.2.6.1	B.1.1.7&B.1.1.7	intragenic
EPI_ISL_4697938	G3.2.6&G3.14.1	B.1.1.7&B.1.617.2	intragenic
EPI_ISL_473376	G3.2.2&G3.2.10	B.1.1.369&P.1.2	intergenic
EPI_ISL_495051	G3.3&G3.2	B.1.36&B.1.1	intergenic
EPI_ISL_512937	G3.3&G3.2	B.1.36&B.1.1	intergenic
EPI_ISL_512969	G3.3&G3.2	B.1.36&B.1.1	intergenic
EPI_ISL_5143185	G3.3&G3.2	B.1.36&B.1.1	intergenic
EPI_ISL_515358	G3&G1.6	B.1&A.1	intergenic
EPI_ISL_522157	G3.2.3&G3.2.10	D.2&P.1.2	intergenic
EPI_ISL_531922	G3.2.5&G3.2.10	B.1.1.37&P.1.2	intergenic
EPI_ISL_553585	G3.2.2&G3.2.10	B.1.1.369&P.1.2	intergenic
EPI_ISL_553981	G3.2.2&G3.2.10	B.1.1.369&P.1.2	intergenic
EPI_ISL_556006	G3.2.2&G3.2.10	B.1.1.369&P.1.2	intergenic
EPI_ISL_563271	G3.2.3&G3.2.10	D.2&P.1.2	intergenic
EPI_ISL_568574	G3.2.7&G3.2.10	B.1.1.284&P.1.2	intergenic
EPI_ISL_5701780	G3.2.6&G3.14.1	B.1.1.7&B.1.617.2	intergenic
EPI_ISL_603224	G3.3&G3.2	B.1.36&B.1.1	intergenic
EPI_ISL_611413	G3.10&G3.3.1	B.1.221&B.1.160	intergenic
EPI_ISL_628614	G3.10&G3.3.1	B.1.221&B.1.160	intergenic
EPI_ISL_650052	G3.1&G3.2	B.1.2&B.1.1	intergenic
EPI_ISL_652785	G3.10&G3.3.1	B.1.221&B.1.160	intergenic
EPI_ISL_661454	G3.10&G3.3.1	B.1.221&B.1.160	intergenic
EPI_ISL_663825	G3.2.3&G3.2.10	D.2&P.1.2	intergenic
EPI_ISL_687552	G3.2.7&G3.2.10	B.1.1.284&P.1.2	intergenic
EPI_ISL_688100	G3.2.7&G3.2.10	B.1.1.284&P.1.2	intergenic
EPI_ISL_721620	G3.3&G3.2	B.1.36&B.1.1	intergenic
EPI_ISL_730631	G3.3.1&G3.2.3	B.1.160&D.2	intergenic
EPI_ISL_733497	G3.3.1&G3.2.3	B.1.160&D.2	intergenic
EPI_ISL_738235	G3.10&G3.2	B.1.221&B.1.1	intragenic
EPI_ISL_751448	G3.3.1&G3.4	B.1.160&B.1.177	intergenic
EPI_ISL_753510	G3.1&G3.2	B.1.2&B.1.1	intergenic
EPI_ISL_777766	G3.4&G3.2.6	B.1.177&B.1.1.7	intergenic
EPI_ISL_859693	G3.3&G3.2	B.1.36&B.1.1	intergenic
EPI_ISL_859859	G3.3&G3.2	B.1.36&B.1.1	intergenic
EPI_ISL_876770	G3.4.2&G3.4.1	B.1.177.82&B.1.177.15	intergenic
EPI_ISL_887032	G3.4&G3.1	B.1.177&B.1.2	intergenic
EPI_ISL_892726	G3.2.4&G3.2.10	B.1.1.214&P.1.2	intergenic
EPI_ISL_892727	G3.2.4&G3.2.10	B.1.1.214&P.1.2	intergenic
EPI_ISL_892728	G3.2.4&G3.2.10	B.1.1.214&P.1.2	intergenic
EPI_ISL_892759	G3.2.4&G3.2.10	B.1.1.214&P.1.2	intergenic
EPI_ISL_892777	G3.2.4&G3.2.10	B.1.1.214&P.1.2	intergenic
EPI_ISL_892792	G3.2.4&G3.2.10	B.1.1.214&P.1.2	intergenic
EPI_ISL_892793	G3.2.4&G3.2.10	B.1.1.214&P.1.2	intergenic
EPI_ISL_892802	G3.2.4&G3.2.10	B.1.1.214&P.1.2	intergenic
EPI_ISL_893577	G3.2.4&G3.2.10	B.1.1.214&P.1.2	intergenic
EPI_ISL_893598	G3.2.4&G3.2.10	B.1.1.214&P.1.2	intergenic
EPI_ISL_893599	G3.2.4&G3.2.10	B.1.1.214&P.1.2	intergenic
EPI_ISL_893600	G3.2.4&G3.2.10	B.1.1.214&P.1.2	intergenic
EPI_ISL_893601	G3.2.4&G3.2.10	B.1.1.214&P.1.2	intergenic
EPI_ISL_893608	G3.2.4&G3.2.10	B.1.1.214&P.1.2	intergenic
EPI_ISL_893609	G3.2.4&G3.2.10	B.1.1.214&P.1.2	intergenic
EPI_ISL_893614	G3.2.4&G3.2.10	B.1.1.214&P.1.2	intergenic
EPI_ISL_893688	G3.2.4&G3.2.10	B.1.1.214&P.1.2	intergenic
EPI_ISL_893689	G3.2.4&G3.2.10	B.1.1.214&P.1.2	intergenic
EPI_ISL_893690	G3.2.4&G3.2.10	B.1.1.214&P.1.2	intergenic
EPI_ISL_893716	G3.2.4&G3.2.10	B.1.1.214&P.1.2	intergenic
EPI_ISL_893718	G3.2.4&G3.2.10	B.1.1.214&P.1.2	intergenic
EPI_ISL_894360	G3.2.4&G3.2.10	B.1.1.214&P.1.2	intergenic
EPI_ISL_894708	G3.2.4&G3.2.10	B.1.1.214&P.1.2	intergenic
EPI_ISL_894709	G3.2.4&G3.2.10	B.1.1.214&P.1.2	intergenic
EPI_ISL_894710	G3.2.4&G3.2.10	B.1.1.214&P.1.2	intergenic
EPI_ISL_895050	G3.2.4&G3.2.10	B.1.1.214&P.1.2	intergenic
EPI_ISL_895069	G3.2.4&G3.2.10	B.1.1.214&P.1.2	intergenic
EPI_ISL_895486	G3.2.4&G3.2.10	B.1.1.214&P.1.2	intergenic
EPI_ISL_895853	G3.2.4&G3.2.10	B.1.1.214&P.1.2	intergenic
EPI_ISL_896806	G3.2.4&G3.2.10	B.1.1.214&P.1.2	intergenic
EPI_ISL_896807	G3.2.4&G3.2.10	B.1.1.214&P.1.2	intergenic
EPI_ISL_897067	G3.2.4&G3.2.10	B.1.1.214&P.1.2	intergenic
EPI_ISL_899208	G3.3.1&G3.2.3	B.1.160&D.2	intergenic
EPI_ISL_899670	G3.3.1&G3.2.3	B.1.160&D.2	intergenic
EPI_ISL_901807	G3.2.7&G3.2.10	B.1.1.284&P.1.2	intergenic
EPI_ISL_917983	G3.2.6&G3.4	B.1.1.7&B.1.177	intergenic
EPI_ISL_940884	G3.12&G3.2	B.1.351&B.1.1	intragenic
EPI_ISL_947257	G3.3&G3.2	B.1.36&B.1.1	intergenic
EPI_ISL_960464	G3.4&G3.2.6	B.1.177&B.1.1.7	intergenic
EPI_ISL_989697	G3.4&G3.2.6	B.1.177&B.1.1.7	intergenic
EPI_ISL_994038	G3.4&G3.2.6	B.1.177&B.1.1.7	intergenic
EPI_ISL_995516	G3.3&G3.2	B.1.36&B.1.1	intergenic
